# Supplementary material for: Transcriptome and comparative gene expression analysis of Phyllostachys edulis in response to high light
Source: BMC Plant Biol. 2016 Jan 28;16:34. doi: 10.1186/s12870-016-0720-9 (PMC4730629; doi:10.1186/s12870-016-0720-9)
Supplement: Additional file 1: — Differential samples isolated from moso bamboo for RNA-Seq analysis. (XLSX 10 kb) [file 12870_2016_720_MOESM1_ESM.xlsx]

## Sheet: Sheet1
Supplementary File 1. RNA-Seq analysis of differential samples isolated from moso bamboo
Sample	Total Base Pairs (bp)a	Total Readsb	Total Mapped Readsc	Perfect matchd	Mismatch	Unique matchf	Multi-position matchg	Unmapped Readsh
					(<=2 bp)e
CK	14370992362	143758898	117612949	85530325	34082624	106795849	10817100	26145949
		1	0.8181	0.581	0.2371	0.7429	0.0752	0.1819
0.5H	9706778152	97103688	79464261	56308286	23155975	73999660	5464601	17639427
		1	0.8183	0.5799	0.2385	0.7621	0.0563	0.1817
8H	8076012363	80790434	66009746	47173045	18836701	60558809	5450937	14780688
		1	0.817	0.5839	0.2332	0.7496	0.0675	0.183
Total	32153782877	321653020	263086956	189011656	76075300	241354318	21732638	58566064
		1	0.818	0.5876	0.2365	0.7504	0.0676	0.1821
a Total Base Pairs: the number of base pairs generated from sequencing after filtering low quality reads
b Total Reads: the number of reads generated from sequencing after filtering low quality reads
c Total Mapped Reads: the number of reads mapped to the reference genome within 2 bp mismatch
d Perfect match: the number of reads mapped to the reference genome with no mismatch
e mismatch (<=2 bp): the number of reads mapped to the reference genome with no more than 2 bp mismatch
f Unique match: the number of reads mapped to the reference genome with unique position
g Multi-position match: the number of reads mapped to the reference genome with multi-position
h Unmapped Reads: the number of reads that could not be mapped to the reference genome within 2 bp mismatch
