# Supplementary material for: Transcriptome and comparative gene expression analysis of Phyllostachys edulis in response to high light
Source: BMC Plant Biol. 2016 Jan 28;16:34. doi: 10.1186/s12870-016-0720-9 (PMC4730629; doi:10.1186/s12870-016-0720-9)
Supplement: Additional file 2: — Relative expression values of RNA-Seq and qRT-PCR in selected 17 genes. (XLSX 12 kb) [file 12870_2016_720_MOESM2_ESM.xlsx]

## Sheet: Sheet1
	Supplementary File 2. Relative expression values of 17 genes based on RNA-Seq and qRT-PCR
	Locus	Annotation	Relative Expression Value
			RNA-Seqa			qRT-PCR
			0 h	0.5 h	8 h	0 h		0.5 h		8 h
						Expression value	Standard deviation	Expression value	Standard deviation	Expression value	Standard deviation
	PH01000625G0360	chlorophyll A-B binding protein	-0.170382	-4.52157	-4.35119	-0.2825	0.201887	-1.8175	0.325308	-1.535	0.189121
	PH01000198G1100	chlorophyll A-B binding protein	-0.763863	-3.4981	-2.73424	-0.105	0.284077	-1.4	0.277729	-1.295	0.26602
	PH01001205G0170	chlorophyll A-B binding protein	-0.740449	-4.56203	-3.82159	-0.1075	0.120658	-3.6975	0.23782	-3.805	0.131783
	PH01000848G0570	chlorophyll A-B binding protein	-0.775108	-4.94786	-4.17275	-0.785	0.346843	-1.0225	0.511754	-1.8075	0.173469
	PH01003394G0090	chlorophyll A-B binding protein	-0.545254	-4.45965	-3.9144	-0.935	0.494941	-1.4625	0.447167	-2.3975	0.516422
	PH01001378G0550	chlorophyll A-B binding protein	8.47288	-0.905287	-9.37817	0.715	0.291033	-1.885	0.712063	-2.6	0.537959
	PH01002466G0350	chlorophyll A-B binding protein	-0.973261	-4.36618	-3.39292	-0.8325	0.459955	-2.1625	0.176616	-1.33	0.632115
	PH01005293G0040	chlorophyll A-B binding protein	-0.338775	-3.54725	-3.20847	-0.34	0.128391	-1.7125	0.478093	-1.3725	0.468855
	PH01003036G0080	chlorophyll A-B binding protein	-0.451742	-4.07327	-3.62152	-0.225	0.192267	-1.485	0.0591608	-1.26	0.168325
	PH01000086G1040	chlorophyll A-B binding protein	-0.655552	-4.41827	-3.76272	-0.015	0.0793725	-1.4575	0.335298	-1.4725	0.329886
	PH01000272G0290	aquaporin protein	-1.6472	-3.05809	-1.4109	-0.83	0.203142	-0.7125	0.332102	-1.5425	0.178022
	PH01000450G0080	aquaporin protein	-0.39996	-2.6244	-2.22444	-0.2775	0.233388	-1.9725	0.16358	-2.25	0.319479
	PH01001117G0550	aquaporin protein	0.917523	-0.342084	-1.25961	3.3375	0.174428	-2.9525	0.139374	-0.385	0.173301
	PH01001858G0020	early light-induced protein, chloroplast precursor	0.443725	6.59051	6.14679	1.6175	0.176139	2.605	0.154164	0.9875	0.07932
	PH01002764G0110	early light-induced protein, chloroplast precursor	1.27403	3.21876	1.94473	2.0675	0.525254	2.805	0.0695222	0.7375	0.535996
	PH01001936G0100	early light-induced protein, chloroplast precursor	4.98936	8.59296	3.6036	2.785	0.19841	2.67	0.207846	0.115	0.0139533
	PH01002764G0170	early light-induced protein, chloroplast precursor	2.11633	7.05359	4.93726	1.3275	0.326331	2.6575	0.340624	1.33	0.493626
	a The value equal to log2(FPKM)
