# Supplementary material for: Transcriptome and comparative gene expression analysis of Phyllostachys edulis in response to high light
Source: BMC Plant Biol. 2016 Jan 28;16:34. doi: 10.1186/s12870-016-0720-9 (PMC4730629; doi:10.1186/s12870-016-0720-9)
Supplement: Additional file 4: — Distribution of gene expression values among samples. (XLSX 10 kb) [file 12870_2016_720_MOESM4_ESM.xlsx]

## Sheet: Sheet1
Supplementary File 3. Distribution of gene expression values in different samples
Sample	FPKMa >0	FPKM ≥ 1	0< FPKM ≤ 1	1< FPKM ≤ 10	10< FPKM ≤ 100	FPKM >100
0.5H	28630	20956	7674	12206	7779	971
	(89.51%)b	(73.20%)c	(26.80%) c	(42.63%) c	(27.17%) c	(3.39%) c
8H	28715	16786	8281	8393	7593	800
	-0.8977	-0.5846	-0.2884	-0.2923	-0.2644	-0.0279
CK	28755	20956	2826	12678	7545	706
	-0.899	-0.7288	-0.0983	-0.4409	-0.2624	-0.0246
Average	28700	19566	6260	11092	7639	826
	-0.8972	-0.6817	-0.2181	-0.3865	-0.2662	-0.0288
a FPKM: Fragments Per Kilobase of gene per Million mapped fragments.
b The percentage of genes accounting for all annotated 31,987 genes in bamboo.
c The remaining percentage of genes accounting for expressed genes in each sample.
