# Supplementary material for: Transcriptome and comparative gene expression analysis of Phyllostachys edulis in response to high light
Source: BMC Plant Biol. 2016 Jan 28;16:34. doi: 10.1186/s12870-016-0720-9 (PMC4730629; doi:10.1186/s12870-016-0720-9)
Supplement: Additional file 5: — The significant GO terms in within-sample. (XLSX 20 kb) [file 12870_2016_720_MOESM5_ESM.xlsx]

## Sheet: Sheet1
	Supplementary File 5. The significant GO terms in within-sample
	ID	name	Pop.total	Pop.term	Study.total	Study.term	p	p.adjusted	p.min
	GO:0005737	cytoplasm	13453	892	8877	760	7.12707e-41	1.65419e-37	0
	GO:0044444	cytoplasmic part	13453	694	8877	598	3.38106e-35	3.2333e-32	0
	GO:0006412	translation	13453	529	8877	470	4.17919e-35	3.2333e-32	0
	GO:0030529	ribonucleoprotein complex	13453	410	8877	368	8.65358e-30	5.02124e-27	0
	GO:0005198	structural molecule activity	13453	464	8877	410	1.75714e-29	8.15664e-27	0
	GO:0005840	ribosome	13453	383	8877	344	4.81317e-28	1.59591e-25	0
	GO:0003735	structural constituent of ribosome	13453	383	8877	344	4.81317e-28	1.59591e-25	0
	GO:0005622	intracellular	13453	1999	8877	1481	1.94579e-17	5.64524e-15	0
	GO:0005575	cellular_component	13453	2737	8877	1976	4.33233e-15	1.11726e-12	0
	GO:0005623	cell	13453	2050	8877	1503	6.23462e-15	1.3155e-12	0
	GO:0044464	cell part	13453	2050	8877	1503	6.23462e-15	1.3155e-12	0
	GO:0044424	intracellular part	13453	1864	8877	1374	6.97576e-15	1.34923e-12	0
	GO:0003723	RNA binding	13453	514	8877	413	1.78695e-13	3.19039e-11	0
	GO:1901564	organonitrogen compound metabolic process	13453	664	8877	515	1.72788e-11	2.86458e-09	0
	GO:0044281	small molecule metabolic process	13453	713	8877	549	3.23397e-11	5.00402e-09	0
	GO:1901575	organic substance catabolic process	13453	487	8877	382	6.25452e-10	9.07297e-08	0
	GO:0032991	macromolecular complex	13453	1168	8877	862	1.10604e-09	1.51006e-07	0
	GO:0009056	catabolic process	13453	489	8877	382	1.59689e-09	2.0591e-07	0
	GO:0005996	monosaccharide metabolic process	13453	148	8877	129	3.20416e-09	3.91413e-07	0
	GO:0019318	hexose metabolic process	13453	142	8877	123	1.74247e-08	2.02214e-06	0
	GO:0006457	protein folding	13453	132	8877	115	2.45803e-08	2.71671e-06	2.11E-321
	GO:0030163	protein catabolic process	13453	136	8877	118	2.75125e-08	2.90257e-06	0
	GO:0006082	organic acid metabolic process	13453	385	8877	301	7.63499e-08	7.38368e-06	0
	GO:0043436	oxoacid metabolic process	13453	385	8877	301	7.63499e-08	7.38368e-06	0
	GO:0019752	carboxylic acid metabolic process	13453	384	8877	300	9.12851e-08	8.47491e-06	0
	GO:0006006	glucose metabolic process	13453	122	8877	106	1.201e-07	1.07212e-05	3.29307e-301
	GO:0006520	cellular amino acid metabolic process	13453	308	8877	244	1.77564e-07	1.5264e-05	0
	GO:0043226	organelle	13453	1321	8877	954	1.91688e-07	1.53416e-05	0
	GO:0043229	intracellular organelle	13453	1321	8877	954	1.91688e-07	1.53416e-05	0
	GO:0051186	cofactor metabolic process	13453	88	8877	79	2.23771e-07	1.73124e-05	1.1378e-229
	GO:0008135	translation factor activity, nucleic acid binding	13453	87	8877	78	3.0615e-07	2.29217e-05	1.72816e-227
	GO:1901566	organonitrogen compound biosynthetic process	13453	292	8877	231	4.63763e-07	3.36373e-05	0
	GO:0044724	single-organism carbohydrate catabolic process	13453	112	8877	97	5.83581e-07	4.10452e-05	1.17203e-280
	GO:0044391	ribosomal subunit	13453	65	8877	60	6.21445e-07	4.24227e-05	4.077e-178
	GO:0009058	biosynthetic process	13453	2292	8877	1612	6.51692e-07	4.32165e-05	0
	GO:0008270	zinc ion binding	13453	803	8877	592	6.94718e-07	4.479e-05	0
	GO:0003676	nucleic acid binding	13453	2963	8877	2064	8.36764e-07	5.24032e-05	0
	GO:0010467	gene expression	13453	1768	8877	1255	8.57958e-07	5.24032e-05	0
	GO:0046365	monosaccharide catabolic process	13453	110	8877	95	1.01733e-06	5.75908e-05	1.67831e-276
	GO:0006007	glucose catabolic process	13453	110	8877	95	1.01733e-06	5.75908e-05	1.67831e-276
	GO:0019320	hexose catabolic process	13453	110	8877	95	1.01733e-06	5.75908e-05	1.67831e-276
	GO:0006732	coenzyme metabolic process	13453	68	8877	62	1.25604e-06	6.9411e-05	5.10997e-185
	GO:0044248	cellular catabolic process	13453	316	8877	246	2.1756e-06	0.000117432	0
	GO:0004386	helicase activity	13453	210	8877	169	2.24404e-06	0.000118373	0
	GO:0051603	proteolysis involved in cellular protein catabolic process	13453	111	8877	95	2.47973e-06	0.000125118	1.39618e-278
	GO:0044257	cellular protein catabolic process	13453	111	8877	95	2.47973e-06	0.000125118	1.39618e-278
	GO:1901576	organic substance biosynthetic process	13453	2244	8877	1573	3.13366e-06	0.000154749	0
	GO:0044265	cellular macromolecule catabolic process	13453	126	8877	106	3.75367e-06	0.000181506	0
	GO:0044249	cellular biosynthetic process	13453	2216	8877	1552	5.06099e-06	0.000239725	0
	GO:0004721	phosphoprotein phosphatase activity	13453	91	8877	79	5.40067e-06	0.000250699	3.47479e-236
	GO:0033036	macromolecule localization	13453	156	8877	128	5.77138e-06	0.000262655	0
	GO:0006511	ubiquitin-dependent protein catabolic process	13453	86	8877	75	6.43214e-06	0.000276463	2.6552e-225
	GO:0043632	modification-dependent macromolecule catabolic process	13453	86	8877	75	6.43214e-06	0.000276463	2.6552e-225
	GO:0019941	modification-dependent protein catabolic process	13453	86	8877	75	6.43214e-06	0.000276463	2.6552e-225
	GO:0072524	pyridine-containing compound metabolic process	13453	34	8877	33	1.32182e-05	0.000557808	1.28363e-102
	GO:0003743	translation initiation factor activity	13453	55	8877	50	1.76086e-05	0.000729815	1.16582e-154
	GO:0046496	nicotinamide nucleotide metabolic process	13453	33	8877	32	1.94972e-05	0.000767	5.06656e-100
	GO:0006733	oxidoreduction coenzyme metabolic process	13453	33	8877	32	1.94972e-05	0.000767	5.06656e-100
	GO:0019362	pyridine nucleotide metabolic process	13453	33	8877	32	1.94972e-05	0.000767	5.06656e-100
	GO:0007154	cell communication	13453	285	8877	220	2.09952e-05	0.000812164	0
	GO:0045184	establishment of protein localization	13453	134	8877	110	2.4942e-05	0.000918895	0
	GO:0015031	protein transport	13453	134	8877	110	2.4942e-05	0.000918895	0
	GO:0008104	protein localization	13453	134	8877	110	2.4942e-05	0.000918895	0
	GO:0046907	intracellular transport	13453	133	8877	109	3.12883e-05	0.00113469	2.0E-323
	GO:0042578	phosphoric ester hydrolase activity	13453	152	8877	123	3.23924e-05	0.00115666	0
	GO:0044723	single-organism carbohydrate metabolic process	13453	264	8877	204	3.69512e-05	0.00129945	0
	GO:0016791	phosphatase activity	13453	132	8877	108	3.91887e-05	0.00134519	2.11E-321
	GO:0006091	generation of precursor metabolites and energy	13453	96	8877	81	4.22206e-05	0.00134519	5.98811e-247
	GO:0016765	transferase activity, transferring alkyl or aryl (other than methyl) groups	13453	31	8877	30	4.2309e-05	0.00134519	8.64273e-95
	GO:0009579	thylakoid	13453	31	8877	30	4.2309e-05	0.00134519	8.64273e-95
	GO:0034357	photosynthetic membrane	13453	31	8877	30	4.2309e-05	0.00134519	8.64273e-95
	GO:0042651	thylakoid membrane	13453	31	8877	30	4.2309e-05	0.00134519	8.64273e-95
	GO:0044436	thylakoid part	13453	31	8877	30	4.2309e-05	0.00134519	8.64273e-95
	GO:0006098	pentose-phosphate shunt	13453	24	8877	24	4.59336e-05	0.00142149	5.12816e-76
	GO:0006740	NADPH regeneration	13453	24	8877	24	4.59336e-05	0.00142149	5.12816e-76
	GO:0009057	macromolecule catabolic process	13453	191	8877	151	4.71468e-05	0.00143984	0
	GO:0016311	dephosphorylation	13453	83	8877	71	4.88666e-05	0.00147298	1.03323e-218
	GO:0070727	cellular macromolecule localization	13453	127	8877	104	5.05681e-05	0.00148568	2.387940884573E-311
	GO:0034613	cellular protein localization	13453	127	8877	104	5.05681e-05	0.00148568	2.387940884573E-311
	GO:0008652	cellular amino acid biosynthetic process	13453	161	8877	129	5.20777e-05	0.00151091	0
	GO:0031090	organelle membrane	13453	107	8877	89	5.54428e-05	0.00158868	3.08024e-270
	GO:0006418	tRNA aminoacylation for protein translation	13453	78	8877	67	6.02568e-05	0.00164602	1.26838e-207
	GO:0023052	signaling	13453	268	8877	206	6.08691e-05	0.00164602	0
	GO:0007165	signal transduction	13453	268	8877	206	6.08691e-05	0.00164602	0
	GO:0044700	single organism signaling	13453	268	8877	206	6.08691e-05	0.00164602	0
	GO:0044283	small molecule biosynthetic process	13453	222	8877	173	6.16991e-05	0.00164602	0
	GO:0044711	single-organism biosynthetic process	13453	222	8877	173	6.16991e-05	0.00164602	0
	GO:0000988	protein binding transcription factor activity	13453	51	8877	46	6.42279e-05	0.00169401	4.59283e-145
	GO:0051641	cellular localization	13453	181	8877	143	7.88638e-05	0.00203995	0
	GO:0006886	intracellular protein transport	13453	125	8877	102	7.91019e-05	0.00203995	2.65062e-307
	GO:0004812	aminoacyl-tRNA ligase activity	13453	81	8877	69	8.32552e-05	0.00212347	2.71435e-214
	GO:0043228	non-membrane-bounded organelle	13453	675	8877	490	9.4184e-05	0.00235055	0
	GO:0043232	intracellular non-membrane-bounded organelle	13453	675	8877	490	9.4184e-05	0.00235055	0
	GO:0071702	organic substance transport	13453	205	8877	160	9.95944e-05	0.00245913	0
	GO:0044425	membrane part	13453	357	8877	268	0.000107771	0.00262455	0
	GO:0051188	cofactor biosynthetic process	13453	54	8877	48	0.000108555	0.00262455	2.84015e-152
	GO:0070035	purine NTP-dependent helicase activity	13453	131	8877	106	0.000112833	0.00267231	2.13026E-319
	GO:0008026	ATP-dependent helicase activity	13453	131	8877	106	0.000112833	0.00267231	2.13026E-319
	GO:0051649	establishment of localization in cell	13453	179	8877	141	0.000114988	0.00269583	0
	GO:0055086	nucleobase-containing small molecule metabolic process	13453	287	8877	218	0.000139222	0.00323133	0
	GO:0015935	small ribosomal subunit	13453	33	8877	31	0.000171908	0.00395048	5.06656e-100
	GO:0009108	coenzyme biosynthetic process	13453	38	8877	35	0.000184714	0.00420314	7.01631e-113
	GO:0006739	NADP metabolic process	13453	27	8877	26	0.000196846	0.00439307	3.7171e-84
	GO:0003725	double-stranded RNA binding	13453	27	8877	26	0.000196846	0.00439307	3.7171e-84
	GO:0016052	carbohydrate catabolic process	13453	132	8877	106	0.000201727	0.00445912	2.11E-321
	GO:0008237	metallopeptidase activity	13453	56	8877	49	0.000228468	0.00500259	4.87282e-157
	GO:0016020	membrane	13453	877	8877	626	0.000239051	0.00518539	0
	GO:0042398	cellular modified amino acid biosynthetic process	13453	32	8877	30	0.00024593	0.00528522	2.06055e-97
	GO:0016875	ligase activity, forming carbon-oxygen bonds	13453	84	8877	70	0.000307684	0.00637621	6.49151e-221
	GO:0016876	ligase activity, forming aminoacyl-tRNA and related compounds	13453	84	8877	70	0.000307684	0.00637621	6.49151e-221
	GO:0043038	amino acid activation	13453	84	8877	70	0.000307684	0.00637621	6.49151e-221
	GO:0043039	tRNA aminoacylation	13453	84	8877	70	0.000307684	0.00637621	6.49151e-221
	GO:0000139	Golgi membrane	13453	41	8877	37	0.000344577	0.00695447	1.85927e-120
	GO:0005794	Golgi apparatus	13453	41	8877	37	0.000344577	0.00695447	1.85927e-120
	GO:0044431	Golgi apparatus part	13453	41	8877	37	0.000344577	0.00695447	1.85927e-120
	GO:0019637	organophosphate metabolic process	13453	318	8877	238	0.000351789	0.00702648	0
	GO:0016790	thiolester hydrolase activity	13453	63	8877	54	0.000357971	0.00702648	1.75702e-173
	GO:0051716	cellular response to stimulus	13453	398	8877	294	0.000361583	0.00702648	0
	GO:0000502	proteasome complex	13453	50	8877	44	0.000362908	0.00702648	1.20701e-142
	GO:0046394	carboxylic acid biosynthetic process	13453	208	8877	160	0.00036631	0.00702648	0
	GO:0016053	organic acid biosynthetic process	13453	208	8877	160	0.00036631	0.00702648	0
	GO:1901607	alpha-amino acid biosynthetic process	13453	114	8877	92	0.000377519	0.00718214	8.48355e-285
	GO:0009117	nucleotide metabolic process	13453	263	8877	199	0.000386469	0.00718458	0
	GO:0006753	nucleoside phosphate metabolic process	13453	263	8877	199	0.000386469	0.00718458	0
	GO:1901605	alpha-amino acid metabolic process	13453	158	8877	124	0.000386933	0.00718458	0
	GO:0009521	photosystem	13453	25	8877	24	0.000421584	0.00770469	9.5468e-79
	GO:0015979	photosynthesis	13453	25	8877	24	0.000421584	0.00770469	9.5468e-79
	GO:0012505	endomembrane system	13453	62	8877	53	0.000469117	0.00844047	3.73464e-171
	GO:0006470	protein dephosphorylation	13453	62	8877	53	0.000469117	0.00844047	3.73464e-171
	GO:0051082	unfolded protein binding	13453	70	8877	59	0.000498973	0.00886857	1.37772e-189
	GO:0044272	sulfur compound biosynthetic process	13453	30	8877	28	0.000500553	0.00886857	3.7423e-92
