# Supplementary material for: Transcriptome and comparative gene expression analysis of Phyllostachys edulis in response to high light
Source: BMC Plant Biol. 2016 Jan 28;16:34. doi: 10.1186/s12870-016-0720-9 (PMC4730629; doi:10.1186/s12870-016-0720-9)
Supplement: Additional file 6: — The list of genes and significant GO terms in five groups based on clustering affinity search technique. (XLSX 293 kb) [file 12870_2016_720_MOESM6_ESM.xlsx]

## Sheet: overview
	Supplementary File 6. The list of genes and significant GO terms in five groups based on clustering affinity search technique

## Sheet: Gene List (Cluster 1)
PH01000393G0380
PH01002312G0230
PH01002371G0080
PH01000985G0480
PH01002168G0300
PH01000010G2650
PH01002626G0260
PH01005299G0030
PH01000789G0730
PH01000149G0440
PH01000346G0180
PH01152200G0010
PH01000231G0070
PH01000915G0610
PH01002063G0250
PH01000777G0160
PH01000214G1060
PH01094842G0010
PH01000817G0010
PH01000463G0730
PH01001857G0220
PH01000191G1200
PH01003257G0070
PH01000020G1250
PH01000003G0390
PH01000191G1420
PH01006616G0030
PH01000001G4450
PH01001273G0010
PH01001399G0160
PH01001288G0020
PH01000404G0050
PH01001239G0230
PH01001953G0210
PH01001603G0130
PH01000868G0620
PH01001452G0130
PH01000066G0890
PH01004434G0140
PH01000804G0500
PH01002428G0300
PH01002440G0180
PH01003793G0110
PH01001804G0350
PH01001832G0330
PH01003599G0030
PH01002357G0150
PH01003236G0080
PH01002603G0260
PH01000047G0750
PH01003268G0030
PH01000236G0210
PH01001104G0460
PH01000027G1830
PH01002874G0050
PH01001155G0490
PH01003645G0070
PH01000233G0680
PH01001231G0370
PH01000145G0920
PH01001247G0040
PH01000146G0750
PH01002425G0170
PH01000356G0120
PH01001962G0210
PH01000523G0310
PH01000234G0890
PH01001067G0360
PH01000752G0210
PH01001819G0370
PH01000724G0630
PH01000020G2230
PH01000565G0570
PH01003149G0050
PH01002634G0250
PH01000083G1190
PH01001050G0100
PH01001010G0020
PH01000028G0330
PH01005081G0030
PH01000531G0370
PH01000188G1020
PH01000071G0730
PH01000822G0550
PH01000165G0510
PH01002378G0050
PH01002073G0270
PH01005351G0060
PH01000173G0580
PH01002245G0110
PH01000000G7210
PH01001539G0130
PH01000568G0290
PH01000098G1540
PH01003065G0070
PH01000054G1900
PH01000123G0190
PH01000013G2620
PH01001838G0110
PH01004634G0020
PH01000780G0200
PH01000007G2380
PH01001815G0110
PH01002923G0140
PH01002555G0220
PH01000557G0340
PH01000106G1460
PH01002896G0130
PH01000158G0020
PH01000626G0180
PH01000259G1120
PH01000461G0950
PH01000005G2540
PH01001003G0530
PH01000992G0570
PH01004048G0040
PH01000111G0580
PH01003426G0020
PH01001847G0080
PH01001553G0280
PH01000010G1120
PH01000673G0270
PH01001871G0060
PH01000094G0530
PH01000078G1270
PH01000901G0380
PH01002838G0070
PH01000807G0340
PH01003443G0210
PH01004075G0080
PH01001974G0200
PH01000711G0270
PH01002311G0010
PH01002880G0170
PH01000012G2490
PH01000953G0630
PH01000055G1750
PH01000592G0530
PH01003283G0240
PH01001971G0270
PH01000575G0500
PH01004538G0060
PH01000046G1090
PH01004769G0040
PH01000628G0720
PH01000535G0050
PH01000716G0240
PH01002959G0010
PH01000016G0600
PH01000672G0430
PH01000226G0670
PH01000018G2350
PH01000856G0550
PH01000071G0400
PH01000748G0630
PH01003119G0190
PH01000235G0890
PH01000238G0630
PH01000294G0330
PH01001241G0050
PH01001214G0480
PH01002844G0070
PH01000557G0660
PH01001478G0220
PH01000844G0050
PH01000408G0840
PH01004915G0020
PH01005362G0030
PH01004633G0050
PH01001903G0280
PH01000294G0480
PH01000619G0010
PH01001539G0170
PH01000015G0350
PH01000402G1080
PH01000750G0210
PH01002335G0130
PH01000715G0520
PH01000934G0680
PH01005881G0020
PH01002739G0340
PH01000409G0670
PH01001780G0280
PH01000217G0610
PH01000091G1390
PH01001418G0370
PH01004121G0170
PH01000383G0790
PH01001777G0110
PH01001038G0320
PH01004235G0060
PH01003655G0130
PH01000041G1720
PH01244231G0010
PH01000617G0170
PH01000068G0430
PH01000066G1040
PH01000559G0330
PH01002770G0230
PH01001270G0140
PH01000087G1310
PH01000971G0090
PH01002627G0310
PH01000894G0740
PH01000918G0060
PH01000019G1260
PH01000309G1160
PH01000113G0480
PH01001054G0050
PH01000140G1180
PH01000481G0620
PH01000653G0700
PH01000587G0930
PH01004184G0100
PH01003621G0010
PH01003893G0040
PH01002452G0200
PH01000514G0380
PH01002512G0020
PH01001467G0230
PH01001743G0310
PH01003868G0020
PH01002661G0240
PH01000095G0380
PH01000329G0990
PH01001786G0250
PH01000852G0380
PH01000394G0420
PH01001865G0190
PH01000524G0460
PH01002147G0030
PH01005639G0020
PH01000273G0530
PH01000173G0630
PH01000081G0150
PH01129553G0010
PH01001577G0180
PH01003918G0090
PH01001660G0040
PH01000118G0520
PH01001842G0440
PH01000209G0380
PH01001991G0380
PH01000230G0880
PH01001146G0350
PH01002754G0140
PH01000687G0020
PH01004203G0110
PH01000581G0530
PH01000447G0450
PH01001676G0070
PH01000146G0540
PH01000353G1180
PH01000255G0610
PH01000000G1220
PH01005698G0050
PH01000659G0510
PH01000538G0570
PH01000746G0610
PH01001160G0510
PH01000019G0910
PH01002537G0300
PH01000302G0950
PH01000620G0230
PH01000002G3110
PH01000047G0130
PH01000902G0330
PH01001626G0120
PH01000382G0290
PH01002370G0100
PH01000658G0590
PH01001298G0060
PH01002479G0170
PH01001325G0490
PH01000004G1260
PH01174089G0010
PH01000179G0720
PH01002121G0280
PH01002030G0320
PH01000145G0660
PH01001329G0260
PH01000276G0720
PH01001487G0440
PH01003096G0100
PH01000301G0600
PH01002199G0020
PH01002506G0180
PH01004010G0120
PH01000280G0290
PH01002214G0290
PH01000235G0540
PH01000077G1120
PH01003413G0250
PH01001834G0270
PH01005185G0040
PH01000179G0830
PH01006233G0050
PH01000462G0550
PH01001474G0380
PH01000539G0390
PH01000033G2190
PH01001227G0270
PH01002078G0100
PH01000365G0050
PH01000225G0090
PH01000502G0800
PH01040648G0010
PH01000276G0830
PH01000027G1900
PH01084303G0010
PH01000674G0700
PH01001263G0480
PH01004477G0090
PH01002112G0230
PH01001342G0160
PH01000428G0140
PH01001758G0190
PH01002866G0040
PH01000450G0840
PH01000171G1160
PH01000732G0070
PH01002401G0310
PH01000057G0430
PH01001896G0200
PH01002434G0190
PH01001699G0440
PH01000286G1070
PH01000928G0490
PH01000563G0660
PH01001179G0030
PH01000602G0120
PH01000562G0500
PH01000063G1550
PH01001502G0320
PH01000123G1480
PH01000357G0730
PH01009819G0010
PH01000885G0080
PH01000594G0190
PH01002412G0260
PH01002083G0140
PH01001086G0190
PH01000977G0180
PH01001336G0290
PH01000473G0940
PH01000988G0640
PH01000456G0030
PH01002604G0160
PH01000118G0650
PH01001452G0160
PH01003108G0240
PH01001180G0520
PH01000093G1530
PH01000703G0460
PH01001758G0180
PH01000690G0520
PH01000181G1140
PH01001548G0360
PH01000951G0210
PH01000223G0920
PH01002846G0180
PH01000255G0420
PH01000150G1150
PH01000466G1030
PH01001195G0040
PH01005115G0030
PH01000871G0240
PH01003149G0220
PH01000049G2290
PH01001904G0150
PH01001035G0260
PH01008342G0010
PH01003107G0070
PH01000071G1120
PH01002282G0360
PH01232334G0010
PH01000217G0340
PH01002341G0180
PH01000157G0500
PH01002139G0090
PH01000122G0020
PH01000648G0080
PH01003658G0110
PH01001737G0180
PH01004139G0030
PH01001390G0050
PH01003996G0070
PH01174972G0010
PH01001664G0430
PH01003570G0070
PH01000932G0770
PH01000333G0590
PH01000353G0690
PH01000871G0120
PH01001651G0320
PH01091146G0010
PH01002328G0180
PH01004169G0040
PH01001937G0130
PH01002358G0310
PH01001780G0410
PH01000158G1090
PH01003564G0030
PH01000006G0810
PH01000111G1430
PH01001028G0080
PH01000891G0420
PH01000961G0160
PH01004920G0080
PH01000741G0090
PH01005955G0040
PH01000658G0740
PH01000071G0560
PH01005814G0060
PH01000306G0980
PH01000697G0780
PH01001003G0660
PH01001186G0460
PH01003334G0070
PH01000744G0140
PH01001260G0260
PH01002076G0160
PH01000455G0230
PH01000106G0720
PH01003995G0050
PH01000819G0300
PH01001260G0230
PH01001699G0200
PH01000921G0050
PH01000204G0690
PH01002535G0030
PH01000150G1140
PH01003628G0150
PH01002452G0070
PH01000309G0680
PH01001273G0090
PH01000945G0070
PH01000262G1270
PH01000450G0630
PH01004881G0040
PH01001842G0300
PH01000244G1220
PH01001155G0300
PH01002185G0090
PH01000006G3040
PH01001215G0210
PH01001870G0450
PH01002946G0050
PH01000256G0310
PH01001295G0360
PH01001816G0040
PH01000605G0490
PH01002086G0010
PH01001072G0150
PH01000403G0250
PH01005842G0030
PH01000018G2550
PH01002977G0100
PH01003137G0180
PH01000004G0650
PH01000018G0590
PH01000004G2930
PH01002168G0040
PH01001530G0250
PH01001052G0350
PH01004612G0030
PH01000044G1810
PH01000589G0740
PH01002275G0020
PH01000360G1130
PH01001984G0300
PH01000502G0010
PH01000220G1000
PH01003382G0190
PH01000289G1200
PH01002021G0200
PH01000100G1390
PH01002082G0230
PH01000364G0110
PH01001567G0410
PH01003392G0090
PH01001470G0030
PH01000019G1720
PH01001727G0360
PH01002000G0210
PH01002687G0240
PH01000526G0490
PH01000009G0830
PH01000448G0700
PH01001591G0190
PH01000455G0090
PH01000332G1030
PH01251073G0010
PH01004123G0010
PH01002944G0250
PH01000271G0200
PH01000866G0120
PH01003585G0130
PH01001274G0310
PH01001393G0480
PH01002550G0280
PH01000426G0470
PH01002417G0020
PH01000195G0990
PH01000750G0190
PH01001984G0190
PH01001086G0260
PH01000057G1610
PH01001325G0420
PH01001494G0180
PH01000029G0960
PH01000393G0480
PH01000146G0640
PH01000093G0980
PH01000000G4870
PH01000103G0970
PH01000009G1080
PH01000996G0010
PH01000666G0100
PH01000012G0400
PH01003793G0230
PH01001627G0380
PH01003497G0090
PH01004280G0140
PH01003821G0100
PH01001555G0230
PH01001163G0360
PH01000237G0970
PH01000083G1500
PH01002463G0390
PH01001222G0530
PH01000081G1980
PH01004583G0110
PH01004583G0120
PH01001125G0270
PH01000695G0480
PH01000466G0910
PH01000662G0390
PH01001592G0470
PH01000019G0870
PH01004257G0030
PH01001622G0080
PH01005961G0010
PH01000272G0900
PH01000391G0850
PH01000096G0850
PH01000246G0470
PH01000155G0660
PH01000420G0710
PH01000405G0510
PH01000046G0010
PH01004233G0140
PH01000365G0930
PH01001574G0240
PH01000087G1380
PH01000129G0530
PH01000493G0880
PH01076040G0010
PH01000109G0070
PH01000021G0050
PH01000493G0280
PH01000888G0290
PH01000260G0740
PH01000429G0730
PH01001880G0250
PH01000837G0150
PH01001411G0220
PH01001870G0100
PH01001070G0010
PH01001725G0370
PH01000228G1170
PH01005187G0090
PH01004453G0090
PH01001438G0360
PH01000057G0450
PH01002538G0170
PH01000748G0530
PH01000205G0930
PH01003208G0220
PH01000370G1100
PH01000832G0560
PH01001182G0430
PH01000212G0710
PH01000365G0340
PH01002872G0090
PH01003966G0150
PH01000089G0730
PH01000172G0970
PH01000256G0290
PH01000099G0370
PH01000438G0060
PH01001872G0470
PH01001756G0410
PH01001485G0220
PH01001308G0070
PH01001363G0520
PH01000270G0400
PH01000033G2170
PH01000673G0640
PH01000017G2310
PH01001007G0090
PH01001679G0320
PH01000020G2710
PH01001031G0310
PH01000594G0200
PH01002429G0310
PH01000057G1950
PH01000238G0300
PH01000149G0260
PH01001984G0080
PH01003839G0110
PH01000844G0310
PH01001133G0090
PH01001167G0090
PH01100891G0010
PH01007697G0010
PH01000298G0980
PH01003061G0020
PH01004589G0090
PH01150229G0010
PH01012750G0010
PH01004830G0170
PH01000300G0380
PH01000498G0160
PH01005192G0010
PH01000868G0650
PH01000145G0490
PH01003281G0060
PH01000061G0930
PH01000224G0730
PH01001266G0430
PH01004753G0080
PH01000031G2080
PH01000276G1150
PH01001216G0120
PH01003567G0120
PH01000077G1710
PH01003208G0230
PH01002061G0410
PH01000916G0360
PH01000158G1100
PH01005921G0060
PH01001411G0300
PH01000004G0980
PH01000881G0230
PH01000007G3150
PH01000193G0150
PH01007314G0010
PH01000004G0950
PH01000036G1930
PH01002427G0020
PH01000355G0570
PH01002207G0300
PH01002334G0250
PH01001924G0210
PH01000863G0580
PH01002910G0060
PH01000140G1280
PH01004857G0110
PH01003722G0100
PH01000724G0330
PH01000192G0340
PH01000390G0850
PH01003720G0120
PH01000129G0940
PH01000289G1210
PH01000018G1270
PH01000006G3360
PH01002049G0320
PH01003063G0040
PH01000244G0890
PH01002076G0200
PH01004456G0020
PH01000141G1320
PH01000804G0030
PH01001932G0250
PH01001430G0430
PH01000179G0850
PH01002277G0170
PH01000311G0400
PH01000347G0730
PH01000196G0340
PH01001158G0590
PH01000747G0600
PH01001528G0080
PH01000278G0930
PH01000331G1130
PH01001088G0090
PH01000173G0230
PH01001784G0130
PH01000953G0730
PH01002772G0130
PH01000655G0140
PH01001092G0460
PH01001767G0290
PH01000097G0170
PH01002770G0250
PH01000968G0250
PH01002064G0420
PH01001302G0500
PH01001001G0360
PH01000804G0440
PH01000565G0750
PH01000111G0400
PH01002172G0250
PH01000970G0550
PH01006172G0010
PH01000123G0470
PH01004553G0030
PH01001411G0310
PH01000210G1030
PH01000087G1520
PH01000338G1030
PH01004232G0040
PH01000069G1210
PH01000009G0600
PH01000464G0680
PH01000456G0500
PH01007879G0010
PH01000365G0240
PH01000413G0950
PH01000162G1410
PH01002476G0080
PH01002482G0220
PH01000093G0050
PH01000900G0270
PH01001264G0280
PH01001101G0070
PH01003658G0100
PH01001537G0350
PH01000216G0690
PH01000460G0850
PH01006518G0030
PH01000073G1260
PH01000078G1430
PH01001496G0430
PH01006362G0030
PH01000095G0530
PH01002207G0220
PH01000533G0870
PH01000167G0760
PH01000260G0630
PH01000085G0840
PH01000000G3250
PH01000140G0280
PH01000247G0440
PH01000966G0610
PH01001372G0350
PH01000316G0830
PH01000365G0590
PH01001914G0120
PH01000862G0270
PH01000754G0770
PH01002321G0210
PH01001507G0110
PH01000991G0430
PH01000556G1000
PH01001678G0410
PH01000907G0640
PH01004842G0020
PH01000051G1620
PH01001398G0260
PH01003131G0080
PH01000054G1820
PH01000165G0470
PH01173539G0010
PH01000087G0040
PH01149394G0010
PH01001639G0240
PH01001480G0170
PH01000059G1190
PH01001239G0590
PH01000804G0520
PH01001819G0320
PH01002282G0370
PH01001683G0210
PH01002103G0050
PH01000077G1020
PH01000036G1820
PH01000432G0330
PH01000907G0170
PH01000939G0230
PH01000732G0110
PH01002959G0020
PH01000576G0260
PH01000113G0380
PH01000090G0090
PH01181552G0010
PH01000026G0220
PH01001731G0280
PH01003152G0100
PH01000019G0580
PH01001183G0080
PH01001482G0060
PH01001375G0450
PH01000009G2840
PH01001044G0220
PH01000281G0950
PH01001030G0370
PH01000286G0650
PH01000836G0100
PH01003808G0010
PH01000492G0610
PH01000111G0230
PH01006629G0010
PH01003345G0100
PH01002747G0140
PH01002161G0220
PH01003941G0010
PH01001016G0160
PH01000286G0010
PH01000287G0440
PH01000258G1050
PH01000059G2110
PH01001385G0140
PH01008117G0030
PH01001019G0150
PH01003405G0150
PH01002367G0110
PH01000023G1950
PH01002544G0170
PH01146554G0010
PH01001629G0240
PH01006615G0030
PH01000040G2330
PH01000178G1160
PH01000058G1640
PH01000426G1050
PH01001713G0390
PH01001737G0190
PH01001016G0170
PH01000523G0430
PH01000130G1150
PH01003170G0100
PH01000061G0550
PH01001462G0020
PH01000370G1210
PH01006333G0040
PH01000120G1090
PH01001587G0090
PH01000726G0350
PH01000199G0530
PH01000038G1730
PH01078407G0010
PH01000122G1450
PH01000493G0210
PH01000363G0710
PH01004006G0080
PH01000126G0380
PH01002478G0010
PH01000469G0520
PH01001481G0370
PH01000822G0090
PH01000498G0560
PH01000224G0770
PH01000393G0510
PH01000187G0670
PH01003326G0160
PH01000627G0650
PH01000082G0800
PH01000333G0890
PH01000215G0070
PH01004980G0030
PH01000101G0710
PH01000095G1450
PH01001423G0420
PH01000417G0290
PH01000918G0210
PH01004608G0120
PH01000356G0360
PH01002530G0230
PH01000592G0360
PH01003280G0040
PH01000198G0810
PH01000418G0710
PH01000560G0550
PH01000148G1070
PH01003701G0010
PH01000264G0400
PH01001714G0070
PH01000789G0500
PH01002174G0080
PH01001154G0390
PH01000509G1080
PH01002998G0090
PH01002467G0330
PH01000350G1050
PH01001235G0140
PH01003333G0060
PH01002135G0160
PH01000853G0420
PH01000437G0530
PH01000203G1140
PH01001490G0300
PH01000197G1250
PH01001188G0130
PH01000914G0330
PH01001304G0090
PH01001317G0160
PH01002898G0110
PH01000170G1220
PH01002095G0070
PH01000406G0480
PH01002105G0070
PH01000465G0110
PH01000003G3770
PH01000650G0660
PH01000308G0850
PH01002030G0160
PH01000540G0130
PH01000060G1180
PH01000086G0920
PH01002141G0240
PH01003837G0110
PH01000240G0180
PH01001050G0490
PH01001003G0150
PH01003272G0030
PH01150089G0010
PH01002816G0040
PH01000349G1160
PH01000855G0290
PH01149738G0010
PH01004131G0030
PH01000043G0280
PH01001751G0260
PH01000776G0120
PH01000572G0370
PH01000556G0480
PH01001412G0340
PH01000951G0430
PH01007442G0030
PH01001681G0350
PH01004336G0120
PH01002201G0080
PH01001064G0110
PH01000558G0660
PH01001262G0110
PH01000000G1400
PH01001270G0420
PH01000015G2630
PH01004502G0020
PH01005144G0100
PH01000110G1200
PH01004916G0040
PH01000974G0240
PH01000022G0990
PH01000300G0580
PH01000366G0250
PH01000072G1010
PH01179157G0010
PH01000441G0360
PH01004590G0080
PH01000197G1140
PH01001726G0160
PH01001459G0090
PH01000738G0280
PH01003714G0100
PH01002268G0270
PH01018398G0010
PH01003377G0140
PH01009416G0010
PH01002723G0300
PH01000077G0710
PH01149728G0010
PH01003120G0050
PH01000084G1720
PH01001239G0360
PH01001997G0340
PH01000752G0060
PH01001115G0420
PH01000280G0110
PH01002033G0340
PH01004511G0050
PH01001515G0410
PH01001298G0080
PH01000320G0960
PH01000812G0290
PH01000096G1020
PH01093156G0010
PH01001310G0310
PH01003057G0090
PH01004729G0010
PH01000311G0660
PH01001007G0020
PH01000457G0550
PH01002364G0090
PH01000899G0040
PH01002402G0140
PH01000421G0760
PH01000157G0610
PH01001327G0370
PH01000042G2250
PH01000028G0260
PH01000378G0580
PH01002420G0050
PH01004029G0090
PH01001512G0470
PH01000044G2060
PH01000317G0230
PH01001762G0040
PH01001764G0130
PH01002344G0040
PH01002078G0080
PH01000990G0290
PH01186196G0010
PH01001806G0280
PH01001415G0350
PH01000817G0030
PH01000855G0040
PH01156673G0010
PH01000716G0380
PH01000082G1360
PH01001006G0380
PH01005417G0090
PH01000011G1210
PH01045329G0010
PH01000999G0470
PH01004460G0010
PH01001475G0510
PH01005246G0060
PH01002667G0220
PH01005286G0020
PH01000475G0230
PH01003371G0200
PH01000402G0530
PH01004929G0060
PH01002628G0060
PH01001119G0210
PH01003722G0110
PH01000202G1080
PH01002929G0150
PH01003854G0170
PH01000001G4520
PH01000145G0550
PH01001416G0200
PH01003915G0040
PH01000471G0120
PH01000100G0260
PH01002506G0290
PH01001544G0320
PH01000153G0940
PH01203242G0010
PH01001310G0330
PH01000535G0640
PH01000225G1470
PH01003059G0070
PH01000171G1110
PH01000038G0730
PH01006491G0010
PH01000247G0550
PH01000017G0070
PH01001590G0260
PH01001474G0260
PH01002010G0170
PH01000841G0080
PH01000139G0970
PH01001044G0510
PH01000950G0510
PH01000249G0470
PH01000530G0230
PH01000321G0770
PH01003376G0110
PH01001617G0380
PH01001622G0070
PH01004728G0030
PH01000653G0680
PH01001070G0240
PH01001614G0190
PH01001027G0150
PH01001573G0480
PH01000139G0020
PH01004607G0040
PH01000534G0360
PH01000418G0730
PH01000592G0380
PH01000080G1620
PH01000428G0790
PH01001222G0560
PH01000866G0550
PH01001227G0510
PH01000845G0180
PH01001513G0210
PH01001959G0230
PH01000189G0260
PH01002259G0180
PH01000046G1180
PH01006201G0060
PH01004563G0010
PH01000418G0340
PH01001510G0380
PH01000431G0920
PH01000242G0240
PH01005647G0010
PH01005830G0010
PH01000465G0590
PH01000708G0620
PH01004935G0010
PH01000732G0660
PH01000986G0070
PH01001519G0090
PH01003925G0070
PH01002400G0020
PH01000911G0530
PH01000024G1030
PH01000030G1020
PH01001726G0330
PH01160804G0010
PH01004745G0040
PH01002421G0280
PH01000604G0340
PH01000129G1380
PH01000764G0290
PH01000101G0680
PH01001566G0150
PH01000260G0320
PH01000268G0700
PH01002367G0090
PH01082239G0010
PH01001186G0290
PH01002058G0090
PH01000181G0660
PH01001806G0050
PH01001119G0470
PH01006911G0040
PH01002396G0190
PH01000084G0850
PH01002869G0040
PH01000010G2550
PH01000210G0170
PH01004678G0050
PH01003676G0010
PH01001239G0500
PH01000001G3260
PH01002058G0150
PH01001577G0380
PH01000820G0320
PH01001298G0450
PH01000763G0270
PH01001077G0260
PH01149378G0010
PH01004843G0030
PH01000084G1370
PH01000106G0760
PH01002296G0060
PH01001260G0320
PH01000863G0540
PH01005560G0040
PH01006816G0030
PH01001048G0160
PH01000844G0620
PH01000299G0450
PH01000633G0080
PH01102878G0010
PH01000086G0980
PH01000464G0350
PH01000112G0370
PH01000363G0060
PH01001984G0310
PH01002226G0110
PH01001094G0480
PH01000038G1550
PH01000120G1020_PH01000120G1030
PH01000683G0020
PH01001668G0090
PH01008100G0010
PH01000591G0700
PH01002022G0260
PH01000190G1350
PH01264289G0010
PH01000855G0300
PH01003590G0040
PH01003447G0090
PH01000669G0370
PH01000269G0840
PH01000624G0540
PH01001400G0110
PH01000123G1050
PH01000114G1330
PH01004308G0070
PH01002885G0160
PH01001410G0330
PH01000408G0020
PH01000182G0560
PH01000970G0090
PH01000431G0960
PH01003003G0230
PH01000784G0100
PH01000622G0280
PH01002414G0090
PH01004775G0030
PH01000650G0610
PH01000745G0550
PH01000410G0420
PH01001482G0070
PH01005698G0030
PH01000294G0070
PH01001239G0580
PH01000339G0640
PH01000347G1190
PH01000837G0360
PH01000040G0210
PH01001487G0350
PH01000748G0060
PH01000154G1170
PH01000727G0100
PH01002482G0180
PH01063137G0010
PH01001429G0420
PH01004473G0060
PH01000235G0820
PH01000131G1460
PH01000549G0740
PH01002263G0270
PH01000191G1190
PH01000067G1530
PH01000662G0340
PH01000364G0310
PH01000639G0630
PH01000942G0570
PH01000437G0690
PH01000430G0330
PH01000943G0250
PH01002082G0100
PH01027350G0010
PH01004581G0030
PH01000582G0620
PH01000448G0590
PH01002498G0230
PH01000049G1380
PH01002325G0280
PH01004630G0050
PH01000153G0430
PH01000818G0750
PH01000384G0220
PH01003357G0110
PH01001710G0200
PH01003526G0090
PH01000417G0880
PH01001333G0420
PH01000535G0320
PH01000200G0890
PH01001473G0380
PH01001315G0210
PH01000413G0570
PH01163365G0010
PH01004763G0060
PH01000430G0070
PH01000010G0640
PH01000232G0130
PH01003434G0100
PH01001796G0400
PH01000176G0280
PH01000955G0520
PH01001524G0340
PH01002571G0260
PH01002612G0080
PH01001215G0340
PH01002036G0140
PH01000528G0250
PH01009158G0010
PH01000025G0610
PH01004001G0060
PH01000966G0030
PH01000038G0320
PH01003529G0160
PH01000032G1530
PH01000164G1190
PH01000054G2280
PH01005123G0100
PH01003786G0070
PH01005657G0040
PH01169956G0010
PH01000656G0090
PH01000630G0300
PH01004865G0070
PH01004478G0080
PH01002113G0300
PH01001890G0300
PH01001258G0470
PH01003687G0160
PH01000152G1440
PH01002597G0220
PH01000064G1930
PH01000666G0640
PH01000165G1080
PH01000029G1610
PH01004069G0060
PH01000576G0170
PH01000087G1250
PH01000068G1270
PH01000232G0420
PH01000548G0070
PH01010574G0010
PH01001992G0260
PH01000634G0170
PH01000898G0210
PH01000374G0100
PH01000145G0910
PH01000101G1660
PH01000997G0470
PH01002743G0240
PH01000147G0010
PH01001468G0080
PH01000618G0650
PH01000300G1100
PH01000379G0110
PH01000660G0090
PH01000867G0590
PH01002869G0190
PH01002381G0200
PH01002913G0170
PH01000817G0400
PH01004931G0030
PH01001216G0220
PH01006143G0040
PH01000000G1330
PH01000600G0290
PH01003761G0090
PH01000291G1160
PH01000705G0500
PH01001782G0310
PH01000543G0010
PH01002613G0280
PH01000835G0370
PH01000834G0160
PH01000129G1370
PH01000165G1570
PH01000461G0010
PH01001495G0220
PH01000484G0010
PH01001592G0390
PH01001269G0160
PH01001634G0130
PH01000706G0030
PH01002689G0220
PH01003567G0100
PH01000466G0110
PH01002057G0070
PH01001608G0290
PH01000001G4670
PH01000265G0970
PH01000615G0340
PH01001079G0490
PH01001315G0280
PH01001797G0380
PH01002299G0250
PH01000373G0090
PH01000042G2220
PH01001057G0380
PH01000069G1200
PH01000839G0360
PH01004601G0010
PH01001065G0020
PH01001174G0310
PH01000040G1720
PH01000628G0320
PH01020604G0010
PH01000138G0230
PH01000295G0870
PH01000946G0030
PH01000200G0520
PH01003910G0050
PH01000726G0380
PH01001663G0090
PH01001351G0420
PH01000653G0320
PH01004624G0030
PH01005240G0030
PH01001235G0230
PH01001880G0230
PH01000338G0490
PH01003018G0160
PH01005969G0020
PH01002661G0060
PH01006740G0010
PH01002656G0020
PH01000439G1010
PH01000603G0050
PH01000338G0010
PH01000177G0160
PH01002323G0140
PH01000393G0170
PH01000040G0870
PH01000042G0880
PH01002353G0030
PH01001657G0170
PH01002453G0170
PH01000308G0860
PH01005299G0070
PH01004753G0060
PH01001513G0440
PH01006188G0020
PH01000019G2080
PH01005497G0050
PH01001942G0200
PH01004862G0050
PH01000378G0200
PH01002136G0300
PH01002164G0040
PH01009463G0010
PH01000783G0290
PH01000553G0340
PH01002582G0030
PH01000264G0110
PH01002493G0250
PH01001375G0470
PH01001344G0380
PH01000181G1390
PH01001588G0430
PH01000777G0280
PH01001523G0540
PH01003977G0080
PH01000871G0510
PH01001400G0130
PH01000360G0210
PH01000583G0540
PH01002017G0380
PH01000168G0910
PH01000027G0920
PH01000180G0230
PH01000331G0680
PH01000507G0280
PH01000064G1570
PH01001672G0330
PH01004294G0040
PH01000001G2560
PH01002008G0310
PH01000496G0220
PH01000305G0590
PH01000690G0500
PH01000246G0490
PH01007251G0010
PH01001640G0200
PH01000289G0530
PH01000766G0630
PH01001891G0370
PH01000218G1020
PH01000153G0850
PH01000383G0420
PH01000397G0070
PH01001351G0460
PH01000339G0720
PH01000301G0990
PH01002113G0350
PH01000361G0710
PH01000056G1590
PH01000183G0030
PH01000456G0930
PH01001858G0220
PH01001526G0430
PH01002213G0290
PH01000200G0640
PH01000478G0920
PH01000185G0240
PH01002550G0250
PH01000569G0580
PH01022497G0010
PH01000025G2260
PH01000996G0230
PH01001233G0470
PH01002225G0300
PH01001447G0440
PH01002896G0040
PH01005867G0030
PH01005771G0040
PH01000708G0070
PH01000185G1170
PH01000164G0050
PH01000934G0330
PH01000143G0390
PH01001260G0050
PH01000841G0610
PH01000715G0030
PH01005850G0060
PH01001377G0120
PH01000583G0590
PH01000215G0700
PH01002726G0060
PH01000468G0690
PH01002871G0160
PH01001836G0010
PH01005133G0020
PH01000123G0060
PH01000122G0930
PH01002399G0170
PH01000057G1220
PH01002688G0170
PH01000963G0390
PH01000012G2960
PH01000222G0030
PH01000057G1110
PH01001137G0250
PH01000438G0460
PH01000018G0120
PH01002002G0130
PH01000004G1570
PH01000680G0160
PH01001298G0380
PH01000361G0550
PH01000402G0380
PH01005081G0020
PH01000073G1650
PH01001333G0120
PH01002946G0060
PH01007831G0010
PH01002673G0210
PH01000914G0590
PH01004630G0040
PH01000200G0830
PH01004624G0020
PH01001567G0120
PH01000210G1070
PH01000414G0910
PH01000124G0020
PH01002178G0110
PH01004811G0070
PH01001627G0370
PH01000002G0320
PH01000206G0790
PH01001082G0250
PH01000812G0040
PH01000667G0350
PH01004915G0040
PH01000638G0490
PH01000037G0250
PH01001622G0200
PH01000230G0730
PH01000336G0640
PH01000235G1010
PH01000240G0310
PH01009727G0010
PH01000562G0840
PH01000884G0210
PH01004452G0080
PH01000503G0550
PH01001394G0220
PH01001186G0310
PH01000095G0600
PH01004248G0080
PH01000625G0190
PH01234119G0010
PH01000063G1910
PH01000935G0280
PH01001090G0480
PH01001874G0340
PH01000003G4010
PH01000216G0660
PH01001072G0280
PH01001260G0280
PH01002121G0090
PH01001584G0150
PH01001081G0390
PH01000439G0570
PH01001366G0270
PH01000436G0750
PH01004043G0020
PH01000187G0290
PH01000399G0860
PH01000021G1240
PH01000187G0140
PH01003535G0050
PH01006310G0030
PH01000155G0570
PH01000279G0450
PH01002076G0110
PH01000174G0950
PH01002429G0240
PH01000618G0370
PH01002971G0160
PH01000048G0400
PH01000176G1150
PH01000046G0140
PH01002364G0120
PH01000739G0580
PH01000737G0360
PH01002966G0010
PH01000810G0130
PH01000572G0520
PH01000649G0580
PH01000314G0710
PH01001676G0260
PH01000012G1170
PH01000625G0360
PH01000255G0030
PH01001517G0230
PH01000007G2390
PH01000477G0920
PH01035419G0010
PH01001812G0240
PH01001566G0140
PH01001137G0340
PH01000157G1260
PH01001074G0010
PH01148104G0010
PH01001214G0280
PH01004685G0110
PH01004791G0080
PH01000673G0360
PH01000517G0490
PH01002887G0300
PH01000559G0950
PH01000143G1420
PH01001546G0150
PH01000031G1690
PH01000750G0690
PH01001548G0500
PH01000027G0760
PH01002874G0150
PH01000068G1130
PH01000303G0070
PH01000407G0150
PH01000019G1480
PH01000767G0430
PH01000573G0150
PH01000545G1010
PH01001418G0110
PH01003356G0050
PH01000794G0510
PH01000083G1340
PH01001542G0180
PH01001181G0130
PH01000783G0230
PH01000235G0680
PH01007615G0020
PH01002250G0250
PH01000778G0480
PH01001537G0320
PH01002160G0240
PH01003232G0190
PH01001698G0420
PH01000120G1320
PH01004535G0070
PH01003886G0160
PH01000604G0940
PH01000338G0420
PH01000292G0800
PH01000716G0140
PH01162677G0010
PH01001678G0360
PH01000696G0310
PH01001659G0140
PH01000708G0760
PH01001761G0300
PH01003184G0210
PH01002534G0100
PH01000222G0430
PH01000154G1480
PH01002203G0240
PH01000680G0400
PH01000670G0530
PH01002475G0080
PH01004701G0120
PH01000177G0380
PH01000533G0920
PH01001510G0340
PH01000850G0320
PH01000733G0180
PH01002908G0060
PH01000744G0530
PH01000954G0510
PH01003526G0140
PH01000705G0580
PH01004272G0160
PH01000999G0050
PH01000059G0730
PH01003144G0160
PH01000286G1030
PH01000051G0230
PH01001410G0460
PH01001586G0390
PH01000872G0150
PH01000910G0030
PH01274339G0010
PH01000839G0280
PH01001122G0070
PH01000234G1250
PH01001000G0430
PH01000186G1270
PH01003714G0090
PH01001000G0290
PH01000106G1440
PH01000262G0240
PH01003304G0200
PH01001563G0290
PH01002307G0150
PH01002866G0210
PH01004521G0090
PH01000666G0660
PH01001725G0380
PH01000532G0350
PH01000632G0390
PH01000320G0680
PH01000083G1080
PH01000824G0640
PH01001634G0360
PH01000734G0620
PH01001959G0020
PH01001159G0470
PH01000009G2390
PH01000009G0300
PH01000009G0510
PH01000431G0220
PH01000222G0180
PH01001914G0170
PH01000058G0390
PH01000649G0590
PH01000084G1080
PH01000117G1040
PH01000956G0230
PH01000814G0580
PH01000129G0320
PH01002298G0160
PH01000000G5370
PH01002213G0180
PH01000666G0920
PH01001372G0320
PH01000019G0570
PH01000008G1530
PH01000438G0890
PH01000266G1040
PH01000105G0750
PH01000903G0620
PH01002238G0260
PH01008070G0030
PH01000243G0350
PH01002825G0030
PH01000602G0300
PH01000141G0660
PH01004043G0170
PH01002839G0210
PH01000138G1430
PH01003506G0180
PH01000510G0120
PH01000234G0920
PH01005266G0050
PH01003701G0170
PH01003332G0210
PH01002758G0290
PH01002632G0250
PH01000362G1140
PH01000046G0930
PH01000055G2030
PH01001720G0320
PH01000912G0470
PH01000459G0790
PH01000047G1520
PH01000043G1720
PH01000165G1030
PH01001101G0160
PH01276401G0010
PH01003266G0070
PH01000393G0180
PH01000181G0680
PH01001102G0050
PH01000784G0580
PH01000427G0320
PH01003325G0100
PH01002280G0300
PH01000645G0400
PH01006211G0020
PH01004502G0160
PH01003109G0230
PH01000641G0480
PH01005187G0040
PH01001526G0340
PH01000720G0320
PH01001994G0250
PH01002057G0100
PH01000157G0800
PH01000178G1220
PH01000903G0360
PH01000778G0060
PH01000921G0410
PH01000242G0390
PH01003676G0030
PH01003505G0210
PH01000882G0150
PH01000202G0650
PH01000151G0190
PH01000863G0750
PH01001430G0070
PH01000122G0070
PH01000012G2160
PH01004068G0170
PH01000109G0980
PH01000182G1110
PH01000825G0250
PH01001785G0430
PH01001770G0330
PH01003246G0070
PH01000726G0540
PH01000551G0450
PH01000542G0710
PH01000905G0340
PH01000078G1090
PH01000242G0770
PH01001117G0110
PH01002203G0230
PH01001046G0340
PH01001305G0360
PH01000623G0440
PH01001478G0050
PH01000752G0660
PH01000098G1100
PH01000297G0830
PH01001732G0120
PH01002634G0180
PH01000133G0570
PH01001001G0630
PH01072370G0010
PH01000012G1530
PH01020591G0010
PH01004219G0090
PH01006359G0060
PH01000529G0560
PH01000120G1300
PH01002276G0100
PH01001673G0020
PH01265216G0010
PH01001869G0350
PH01000299G0650
PH01003331G0020
PH01002057G0120
PH01003426G0040
PH01000569G0440
PH01006562G0020
PH01001891G0460
PH01000736G0120
PH01001772G0400
PH01001797G0400
PH01000806G0400
PH01000086G1590
PH01004103G0140
PH01004785G0070
PH01000258G0820
PH01002091G0350
PH01000358G0880
PH01000187G1290
PH01001692G0270
PH01000155G0740
PH01000710G0650
PH01000553G0030
PH01000505G0810
PH01000063G1250
PH01000015G2650
PH01000005G3500
PH01000341G1020
PH01001603G0190
PH01000896G0310
PH01001125G0420
PH01001414G0220
PH01000314G0230
PH01000436G0640
PH01000114G0040
PH01000947G0530
PH01000625G0510
PH01001065G0430
PH01000793G0050
PH01000049G0080
PH01158514G0010
PH01000180G1380
PH01001148G0310
PH01002669G0030
PH01000024G1490
PH01000026G1720
PH01000713G0320
PH01004079G0030
PH01001437G0220
PH01003071G0180
PH01002597G0070
PH01000175G1010
PH01001610G0110
PH01000642G0360
PH01000035G1890
PH01001064G0630
PH01001777G0340
PH01003631G0130
PH01001006G0260
PH01000268G1050
PH01000018G0850
PH01001408G0250
PH01000072G0880
PH01003554G0180
PH01001224G0320
PH01003302G0130
PH01003093G0200
PH01000482G0210
PH01001601G0390
PH01001977G0370
PH01000898G0250
PH01001051G0130
PH01002465G0270
PH01002055G0060
PH01001526G0360
PH01000047G1040
PH01007883G0010
PH01003113G0110
PH01001468G0430
PH01000650G0620
PH01000134G1300
PH01000197G0860
PH01000387G0600
PH01000303G0350
PH01002569G0330
PH01000092G0950
PH01001951G0130
PH01000775G0690
PH01000359G0630
PH01003629G0070
PH01000125G1420
PH01003751G0200
PH01002683G0190
PH01000735G0620
PH01000082G1720
PH01002383G0260
PH01004711G0060
PH01001742G0260
PH01008498G0010
PH01001155G0540
PH01001558G0380
PH01003792G0020
PH01003988G0040
PH01006330G0050
PH01002335G0200
PH01005605G0030
PH01002089G0140
PH01000158G1460
PH01001988G0300
PH01000962G0250
PH01000091G0440
PH01000086G1180
PH01000933G0130
PH01001218G0130
PH01000168G0230
PH01000044G0590
PH01001812G0170
PH01000012G2150
PH01000211G1020
PH01000952G0060
PH01001902G0310
PH01000901G0490
PH01003000G0220
PH01001010G0410
PH01000707G0010
PH01000862G0170
PH01000029G2070
PH01000478G0720
PH01004547G0060
PH01006289G0020
PH01001046G0320
PH01000064G1900
PH01004602G0080
PH01001838G0200
PH01004245G0030
PH01001821G0090
PH01000743G0670
PH01000162G0340
PH01000550G0740
PH01006281G0010
PH01000193G0210
PH01002143G0220
PH01002236G0110
PH01034942G0010
PH01000012G1090
PH01001658G0290
PH01002324G0370
PH01000143G1560
PH01003970G0120
PH01000129G1320
PH01001119G0500
PH01001596G0150
PH01000110G0290
PH01003297G0190
PH01000117G0120
PH01000049G0160
PH01000947G0680
PH01001046G0060
PH01000187G0610
PH01000433G0010
PH01001603G0200
PH01058142G0010
PH01002390G0110
PH01001452G0340
PH01001658G0380
PH01005680G0040
PH01003655G0140
PH01004724G0070
PH01000974G0510
PH01000836G0630
PH01000342G0300
PH01001157G0040
PH01000937G0140
PH01003723G0080
PH01002459G0270
PH01000564G0790
PH01000623G0800
PH01001256G0210
PH01000427G0780
PH01000176G1000
[truncated: 4,564 more rows]

## Sheet: Gene List (Cluster 2)
PH01001239G0640
PH01000287G1010
PH01001587G0110
PH01179626G0010
PH01000110G1030
PH01004282G0130
PH01000371G0700
PH01000010G2530
PH01000005G1200
PH01000377G0580
PH01002392G0200
PH01000251G1080
PH01000057G1250
PH01000844G0450
PH01003316G0100
PH01002728G0290
PH01000138G0550
PH01000656G0670
PH01000918G0580
PH01000781G0690
PH01001117G0120
PH01000587G0490
PH01001388G0110
PH01000045G0270
PH01000826G0130
PH01169841G0010
PH01000705G0540
PH01001631G0510
PH01001569G0330
PH01002612G0190
PH01000473G0140
PH01000829G0430
PH01000949G0640
PH01001529G0060
PH01001243G0540
PH01001858G0260
PH01001234G0150
PH01000106G1010
PH01000246G0810
PH01000141G0850
PH01000058G1660
PH01002626G0310
PH01000083G1380
PH01000094G1290
PH01000213G0890
PH01155616G0010
PH01000426G0580
PH01000476G0810
PH01001236G0180
PH01000228G0130
PH01000053G2340
PH01000056G1870
PH01003832G0070
PH01000598G0070
PH01000069G1070
PH01000966G0420
PH01005285G0040
PH01001446G0440
PH01002567G0120
PH01000290G1100
PH01001286G0560
PH01001144G0260
PH01000680G0470
PH01000080G0680
PH01000584G0600
PH01002809G0060
PH01000188G0390
PH01000439G0320
PH01003711G0200
PH01000844G0600
PH01000012G2690
PH01002036G0230
PH01000364G0980
PH01003578G0030
PH01007181G0060
PH01000099G1710
PH01000920G0340
PH01003169G0130
PH01196610G0010
PH01000156G0590
PH01000556G0420
PH01002763G0130
PH01000532G0950
PH01002804G0240
PH01000101G0880
PH01000016G1040
PH01006268G0010
PH01001734G0430
PH01001159G0150
PH01000359G0920
PH01001596G0160
PH01002152G0020
PH01074557G0010
PH01000451G0180
PH01001995G0100
PH01000122G0400
PH01000740G0230
PH01000069G0690
PH01000008G1140
PH01001117G0550
PH01003910G0110
PH01247442G0010
PH01002752G0110
PH01001560G0360
PH01000335G0470
PH01002311G0030
PH01003589G0180
PH01001941G0210
PH01001929G0010
PH01000523G0090
PH01000160G0870
PH01001262G0150
PH01000191G0770
PH01000267G0190
PH01000109G0570
PH01000875G0540
PH01000118G1330
PH01044278G0010
PH01000078G0610
PH01000967G0270
PH01001532G0270
PH01000012G2230
PH01000989G0230
PH01000040G1230
PH01001018G0390
PH01001109G0290
PH01002902G0120
PH01002112G0350
PH01001934G0370
PH01002285G0270
PH01000026G1060
PH01000008G0500
PH01002594G0130
PH01006670G0010
PH01000426G0840
PH01001010G0030
PH01004739G0030
PH01002000G0400
PH01002773G0140
PH01000154G0220
PH01000685G0720
PH01003269G0110
PH01000165G0100
PH01001725G0060
PH01000984G0110
PH01002021G0120
PH01001117G0190
PH01000454G0450
PH01000599G0060
PH01001197G0140
PH01000054G1720
PH01000065G0660
PH01000022G0660
PH01000409G0280
PH01001192G0210
PH01003366G0130
PH01000475G0380
PH01000020G1010
PH01002851G0050
PH01001253G0160
PH01000373G0820
PH01002728G0100
PH01001887G0080
PH01000026G0020
PH01074589G0010
PH01001210G0540
PH01002341G0190
PH01002002G0400
PH01000041G0200
PH01002254G0140
PH01001821G0100
PH01000869G0080
PH01002057G0330
PH01002156G0110
PH01001240G0250
PH01001686G0260
PH01000352G0900
PH01000187G0270
PH01000385G0250
PH01000029G1340
PH01000532G0330
PH01000054G0800
PH01000724G0090
PH01000009G1240
PH01000144G1450
PH01007275G0040
PH01001116G0500
PH01146594G0010
PH01003464G0110
PH01000441G0430
PH01000468G0530
PH01000348G0200
PH01000595G0470
PH01000933G0620
PH01000086G1110
PH01001009G0700
PH01000500G0010
PH01001235G0350
PH01001175G0280
PH01001811G0050
PH01000353G0570
PH01000489G0060
PH01001504G0170
PH01000348G0940
PH01000078G0690
PH01000552G0430
PH01005300G0060
PH01000000G0970
PH01000053G1650
PH01000109G1360
PH01001161G0140
PH01000009G1230
PH01000152G1240
PH01000106G1130
PH01005496G0070
PH01000390G0720
PH01001462G0230
PH01001331G0540
PH01000336G1090
PH01001802G0060
PH01000774G0650
PH01001028G0460
PH01000433G1000
PH01004445G0050
PH01003085G0210
PH01000388G0490
PH01002041G0200
PH01004642G0100
PH01000083G1700
PH01000019G1850
PH01000287G0620
PH01001401G0380
PH01000005G1790
PH01001030G0530
PH01001744G0330
PH01175610G0010
PH01001428G0260
PH01000251G0650
PH01002197G0280
PH01001227G0130
PH01000505G0200
PH01000377G0310
PH01002245G0180
PH01002958G0010
PH01002584G0140
PH01000048G0630
PH01003214G0220
PH01000797G0240
PH01000003G0620
PH01001459G0310
PH01000594G0310
PH01004214G0020
PH01000773G0470
PH01002985G0130
PH01000395G0550
PH01001233G0350
PH01003385G0010
PH01000010G3150
PH01000736G0030
PH01004047G0070
PH01001102G0170
PH01002061G0340
PH01000445G0380
PH01002412G0120
PH01003073G0070
PH01000235G0710
PH01001782G0180
PH01004300G0080
PH01000146G0880
PH01000255G1250
PH01000597G0590
PH01001343G0200
PH01000026G1950
PH01000553G0290
PH01001516G0010
PH01002979G0180
PH01000954G0320
PH01002304G0090
PH01000173G0990
PH01000533G0580
PH01000009G1800
PH01000709G0420
PH01005876G0050
PH01001852G0400
PH01001523G0410
PH01000049G1700
PH01000225G0780
PH01005442G0010
PH01001646G0080
PH01006649G0010
PH01001577G0390
PH01003146G0040
PH01001127G0180
PH01002517G0240
PH01000339G1090
PH01000936G0260
PH01000365G0890
PH01000005G0510
PH01000327G0270
PH01000087G1730
PH01002441G0060
PH01000139G1240
PH01027571G0010
PH01002361G0060
PH01003450G0040
PH01000891G0110
PH01003057G0020
PH01001109G0400
PH01000749G0490
PH01000357G0490
PH01001141G0110
PH01000165G1310
PH01001161G0370
PH01000801G0170
PH01000152G1310
PH01001587G0200
PH01000570G0800
PH01000567G0550
PH01000722G0190
PH01010333G0010
PH01000149G1190
PH01000111G0040
PH01000086G0020
PH01000054G0960
PH01001699G0100
PH01001233G0320
PH01004100G0070
PH01001558G0270
PH01000716G0610
PH01000299G0380
PH01001001G0240
PH01001693G0410
PH01000053G2090
PH01000722G0340
PH01000768G0680
PH01000621G0860
PH01000291G0340
PH01000245G1020
PH01001196G0200
PH01002647G0150
PH01000185G0660
PH01002189G0040
PH01000319G0230
PH01000013G0260
PH01001631G0480
PH01002649G0270
PH01002467G0170
PH01000402G0340
PH01000013G1330
PH01000371G0670
PH01000022G0140
PH01000356G0330
PH01001012G0360
PH01000075G1740
PH01002066G0080
PH01000103G0060
PH01004353G0020
PH01000489G0310
PH01000266G0010
PH01001028G0480
PH01000063G0140
PH01000332G0410
PH01001639G0350
PH01000328G0370
PH01004414G0160
PH01004853G0070
PH01000291G0820
PH01000779G0280
PH01001413G0470
PH01000312G0800
PH01000131G0830
PH01003299G0260
PH01000415G0290
PH01001088G0480
PH01002870G0150
PH01000873G0510
PH01000860G0360
PH01001255G0590
PH01001083G0160
PH01000105G0290
PH01000379G0560
PH01000355G0970
PH01004564G0080
PH01001610G0530
PH01004709G0060
PH01000500G0890
PH01000608G0420
PH01000237G1180
PH01004035G0030
PH01000226G0560
PH01000072G0630
PH01000102G1470
PH01000004G0740
PH01000085G0430
PH01001370G0170
PH01001209G0060
PH01000220G0570
PH01001771G0290
PH01001696G0030
PH01001826G0050
PH01000449G0750
PH01000001G4050
PH01000778G0550
PH01000662G0760
PH01001185G0250
PH01001382G0310
PH01000111G1140
PH01000905G0490
PH01000578G0340
PH01001572G0130
PH01000445G0600
PH01000114G0610
PH01004767G0040
PH01000294G0700
PH01005139G0110
PH01001175G0390
PH01001462G0250
PH01000746G0770
PH01079893G0010
PH01000818G0190
PH01001274G0560
PH01004021G0060
PH01001181G0320
PH01000207G0510
PH01000730G0520
PH01000060G0530
PH01000045G2140
PH01009045G0010
PH01002435G0270
PH01000804G0180
PH01002688G0220
PH01001127G0450
PH01000041G0400
PH01001302G0470
PH01000019G1620
PH01000174G1150
PH01152620G0010
PH01000402G0720
PH01000026G1030
PH01000020G1840
PH01002235G0180
PH01001182G0180
PH01004518G0080
PH01000153G0560
PH01000028G1170
PH01003083G0080
PH01001103G0520
PH01000071G1820
PH01265997G0010
PH01002211G0190
PH01001722G0270
PH01001110G0200
PH01001499G0050
PH01001902G0110
PH01000225G1300
PH01000271G0180
PH01000798G0670
PH01000305G0740
PH01002461G0200
PH01000935G0120
PH01000365G0720
PH01000124G1450
PH01161271G0010
PH01000032G0550
PH01000174G1210
PH01000006G0430
PH01000721G0500
PH01002419G0160
PH01000548G0700
PH01254916G0010
PH01003734G0070
PH01000802G0390
PH01000395G0750
PH01002407G0070
PH01002722G0090
PH01002860G0150
PH01000222G0920
PH01000513G0580
PH01002275G0130
PH01001613G0320
PH01001971G0260
PH01000319G0030
PH01000533G0840
PH01000096G0710
PH01000286G0870
PH01000823G0680
PH01000834G0140
PH01000331G1150
PH01104322G0010
PH01000069G0820
PH01000391G0700
PH01000969G0090
PH01002430G0030
PH01001495G0120
PH01002317G0060
PH01000116G0770
PH01003994G0080
PH01001038G0490
PH01000048G1360
PH01000332G0830
PH01001115G0700
PH01000127G0320
PH01000208G0100
PH01000754G0680
PH01001412G0020
PH01000105G1200
PH01000095G0830
PH01003853G0060
PH01000468G0060
PH01000006G2340
PH01001473G0180
PH01002164G0240
PH01001852G0180
PH01001446G0050
PH01002168G0010
PH01000885G0530
PH01000010G1470
PH01002470G0170
PH01000668G0830
PH01004628G0090
PH01094721G0010
PH01000267G1380
PH01000024G2210
PH01000113G0020
PH01000049G1420
PH01000260G1140
PH01003264G0150
PH01000778G0010
PH01000371G0120
PH01000098G0490
PH01000255G1080
PH01000286G0890
PH01000205G0490
PH01001112G0070
PH01000064G0940
PH01000265G0410
PH01004075G0030
PH01003658G0150
PH01003704G0130
PH01000425G0550
PH01001405G0240
PH01001354G0290
PH01000427G0640
PH01003317G0020
PH01000045G1190
PH01002422G0030
PH01000348G0970
PH01000182G0920
PH01002426G0020
PH01002074G0190
PH01004101G0040
PH01002311G0040
PH01000304G0290
PH01001502G0060
PH01001466G0120
PH01000122G0710
PH01000732G0050
PH01003771G0070
PH01000496G0060
PH01000332G0960
PH01001405G0250
PH01000050G1140
PH01002648G0180
PH01000102G0750
PH01000321G0560
PH01000948G0110
PH01001096G0530
PH01001359G0120
PH01000086G0640
PH01000121G1130
PH01000220G0050
PH01002232G0290
PH01002779G0040
PH01001678G0320
PH01000562G0630
PH01000005G2240
PH01001233G0190
PH01000600G0380
PH01001226G0080
PH01001281G0380
PH01000271G0440
PH01000081G1610
PH01000154G1370
PH01000608G0040
PH01004615G0050
PH01000487G0240
PH01001103G0600
PH01000585G0690
PH01000026G1530
PH01008362G0020
PH01007099G0010
PH01000528G0210
PH01003830G0170
PH01000302G0780
PH01001248G0150
PH01000009G2360
PH01001631G0230
PH01005036G0050
PH01001015G0430
PH01000155G0370
PH01002911G0040
PH01007365G0010
PH01000296G1060
PH01000716G0300
PH01004619G0020
PH01000056G1570
PH01000947G0050
PH01156042G0010
PH01267335G0010
PH01001801G0160
PH01000040G1370
PH01001827G0470
PH01002612G0270
PH01001206G0420
PH01000144G1380
PH01003702G0100
PH01000242G0550
PH01003658G0180
PH01001758G0410
PH01002438G0040
PH01000011G2110
PH01000747G0440
PH01002245G0200
PH01000430G0360
PH01001167G0340
PH01000584G0320
PH01000820G0540
PH01006257G0010
PH01000598G0320
PH01000259G0680
PH01003295G0200
PH01000276G0600
PH01001712G0330
PH01002350G0270
PH01000045G1430
PH01000005G1210
PH01000092G0520
PH01004474G0040
PH01000003G0200
PH01001170G0500
PH01000122G1780
PH01004547G0040
PH01000365G1140
PH01000022G0640
PH01000000G1430
PH01003179G0070
PH01000825G0410
PH01001152G0430
PH01004099G0020
PH01000048G0430
PH01001253G0290
PH01000127G0800
PH01004678G0090
PH01002248G0250
PH01000116G0780
PH01003724G0180
PH01000335G0710
PH01000016G1650
PH01001104G0260
PH01002618G0050
PH01000081G1620
PH01001901G0020
PH01000260G0250
PH01157768G0010
PH01000107G0690
PH01003687G0120
PH01000333G0270
PH01002778G0010
PH01000244G0520
PH01000467G0250
PH01000258G0330
PH01002183G0280
PH01003081G0050
PH01005694G0030
PH01000382G0050
PH01001941G0300
PH01000070G0070
PH01001572G0060
PH01000865G0310
PH01000417G1150
PH01004347G0010
PH01000191G0020
PH01000001G2570
PH01000129G1330
PH01000046G2060
PH01000914G0260
PH01000062G0310
PH01000226G0990
PH01000437G0190
PH01000883G0370
PH01001646G0220
PH01001383G0460
PH01000440G0540
PH01007247G0010
PH01002861G0210
PH01001734G0310
PH01000215G0590
PH01000285G0760
PH01001462G0120
PH01001047G0180
PH01000756G0450
PH01001548G0390
PH01001326G0410
PH01000953G0360
PH01002069G0120
PH01004971G0020
PH01000214G1340
PH01003544G0090
PH01035718G0010
PH01002002G0380
PH01001268G0140
PH01000933G0470
PH01003273G0040
PH01001174G0350
PH01001456G0180
PH01000097G1540
PH01004834G0080
PH01002055G0270
PH01000317G0890
PH01000053G1120
PH01001599G0340
PH01000003G0840
PH01000062G1480
PH01001411G0080
PH01005264G0050
PH01000723G0180
PH01000606G0060
PH01000486G0650
PH01002932G0220
PH01001249G0510
PH01000047G2000
PH01000094G1430
PH01000162G0860
PH01002718G0260
PH01000061G0870
PH01000348G0840
PH01000068G0890
PH01001528G0230
PH01000196G0050
PH01005628G0040
PH01004004G0070
PH01215153G0010
PH01000439G0880
PH01001342G0120
PH01000762G0710
PH01000399G0500
PH01000215G1180
PH01002872G0060
PH01000223G1140
PH01000914G0240
PH01003205G0030
PH01001039G0450
PH01001806G0140
PH01000381G0240
PH01000070G0520
PH01006302G0080
PH01000855G0180
PH01001102G0270
PH01000465G0150
PH01000206G0390
PH01000885G0040
PH01001444G0130
PH01000736G0450
PH01000028G1180
PH01000277G1000
PH01003686G0160
PH01001292G0090
PH01000126G0480
PH01002861G0060
PH01003023G0020
PH01004173G0100
PH01001573G0280
PH01002706G0160
PH01001567G0470
PH01000174G0270
PH01003145G0080
PH01000023G0150
PH01000936G0050
PH01000449G0240
PH01002654G0080
PH01001714G0260
PH01000383G0470
PH01000910G0650
PH01001980G0240
PH01000186G0190
PH01000506G0240
PH01002335G0290
PH01005158G0040
PH01000005G0450
PH01002620G0300
PH01001959G0390
PH01001740G0230
PH01004059G0140
PH01004142G0010
PH01000346G0130
PH01000570G0430
PH01001513G0480
PH01000573G0720
PH01000120G1040
PH01000062G1430
PH01000040G1480
PH01000642G0510
PH01000080G0090
PH01000357G0530
PH01000204G0470
PH01000857G0370
PH01000057G1570
PH01000002G2830
PH01001227G0170
PH01000205G0250
PH01000370G1160
PH01000000G0560
PH01003355G0260
PH01000115G1590
PH01000012G1250
PH01000019G1740
PH01000614G0250
PH01000124G0870
PH01000502G0390
PH01001676G0090
PH01005784G0010
PH01000138G1180
PH01000285G0860
PH01000723G0650
PH01000333G1160
PH01000587G0560
PH01000367G0470
PH01002747G0060
PH01001784G0050
PH01001980G0270
PH01002818G0240
PH01003309G0050
PH01000652G0510
PH01000047G1080
PH01000115G1430
PH01006636G0010
PH01000018G0830
PH01000580G0700
PH01000021G0700
PH01000172G0820
PH01224347G0010
PH01001209G0460
PH01001405G0230
PH01000317G1200
PH01000834G0010
PH01000030G1770
PH01000363G0090
PH01000056G0180
PH01000047G1190
PH01001895G0140
PH01000779G0210
PH01001637G0220
PH01001932G0270
PH01000092G1430
PH01002711G0040
PH01000162G0880
PH01000345G0210
PH01000986G0420
PH01001171G0230
PH01002470G0190
PH01002677G0010
PH01000803G0040
PH01000608G0210
PH01000056G1110
PH01000962G0650
PH01005012G0040
PH01001042G0050
PH01002988G0140
PH01000215G1210
PH01001981G0090
PH01000342G0690
PH01002071G0310
PH01001398G0370
PH01003591G0090
PH01000070G0020
PH01002100G0320
PH01001363G0080
PH01001428G0080
PH01000993G0340
PH01000005G1170
PH01002475G0070
PH01002688G0210
PH01003460G0160
PH01000106G0350
PH01000006G2370
PH01000144G0760
PH01000057G1660
PH01000845G0450
PH01002675G0150
PH01000449G0250
PH01000306G0610
PH01002922G0120
PH01001209G0180
PH01000319G0720
PH01001308G0380
PH01004743G0110
PH01000288G0860
PH01000692G0510
PH01000744G0400
PH01001561G0480
PH01000896G0180
PH01000256G0080
PH01005551G0020
PH01005790G0030
PH01003790G0130
PH01000569G0190
PH01000454G0080
PH01188798G0010
PH01000205G0530
PH01003018G0030
PH01001014G0340
PH01000569G0180
PH01000238G0910
PH01000110G0380
PH01001445G0110
PH01004396G0040
PH01000170G0690
PH01000345G0790
PH01000433G0800
PH01000313G0770
PH01001153G0030
PH01000348G0950
PH01000081G0220
PH01003660G0030
PH01001076G0510
PH01000014G1060
PH01000057G0810
PH01000101G1740
PH01002098G0290
PH01000117G0090
PH01000469G0230
PH01001814G0050
PH01001733G0080
PH01004482G0060
PH01000010G2350
PH01000408G0050
PH01001976G0140
PH01001883G0240
PH01002804G0160
PH01001477G0210
PH01002221G0300
PH01000632G0190
PH01000685G0680
PH01001818G0190
PH01000513G0660
PH01002808G0140
PH01000001G1290
PH01000002G0540
PH01008552G0020
PH01000060G0420
PH01000133G0320
PH01001799G0410
PH01000328G0890
PH01000529G0140
PH01000262G0330
PH01000872G0030
PH01000122G1270
PH01001556G0320
PH01001266G0500
PH01000875G0370
PH01003889G0110
PH01000085G0420
PH01000949G0440
PH01004760G0040
PH01000037G0050
PH01001744G0150
PH01000189G0690
PH01001489G0350
PH01003422G0160
PH01004346G0200
PH01000366G0640
PH01000810G0670
PH01002739G0180
PH01002101G0260
PH01000926G0330
PH01000075G1830
PH01001835G0310
PH01000067G1590
PH01000925G0430
PH01000057G1260
PH01000991G0370
PH01002476G0330
PH01002223G0080
PH01000633G0470
PH01000113G0190
PH01000004G2190
PH01004637G0120
PH01000084G0800
PH01001246G0640
PH01000965G0180
PH01000020G1790
PH01001267G0140
PH01001573G0580
PH01004320G0060
PH01000180G0670
PH01001146G0220
PH01003023G0300
PH01001232G0200
PH01001814G0110
PH01003425G0180
PH01000315G0410
PH01001174G0330
PH01004663G0090
PH01000440G1000
PH01000524G0690
PH01000299G0480
PH01000009G1900
PH01002057G0200
PH01000511G0200
PH01003664G0140
PH01002571G0130
PH01000104G0950
PH01001463G0050
PH01003418G0140
PH01003555G0190
PH01000035G0710
PH01000029G2510
PH01000245G0940
PH01000251G0950
PH01001038G0020
PH01001356G0120
PH01004220G0090
PH01000140G0500
PH01002801G0300
PH01000098G1010
PH01001995G0110
PH01000162G0280
PH01002283G0250
PH01000459G1010
PH01003026G0060
PH01002010G0130
PH01003887G0030
PH01000264G0100
PH01000428G0040
PH01000505G0680
PH01002865G0070
PH01000142G0790
PH01000511G0330
PH01000516G0090
PH01000087G0750
PH01165045G0010
PH01001255G0550
PH01000606G0130
PH01000581G0080
PH01001250G0330
PH01004115G0010
PH01000067G0410
PH01000464G0120
PH01001120G0110
PH01002213G0160
PH01001791G0390
PH01002169G0400
PH01000482G0160
PH01001605G0030
PH01000013G1960
PH01000026G0620
PH01000013G0860
PH01000953G0540
PH01003645G0160
PH01000604G0250
PH01000279G0700
PH01000037G0430
PH01001145G0360
PH01000800G0350
PH01003284G0160
PH01000620G0190
PH01000068G0900
PH01000477G0530
PH01001487G0030
PH01004499G0060
PH01000297G0620
PH01000078G1560
PH01004280G0170
PH01000316G0790
PH01000045G1480
PH01000192G0380
PH01003510G0200
PH01000748G0300
PH01000342G0970
PH01159043G0010
PH01001177G0570
PH01001879G0280
PH01000990G0440
PH01000048G1370
PH01000131G1400
PH01000214G0640
PH01000473G0150
PH01001133G0580
PH01000674G0560
PH01000432G0880
PH01000038G0790
PH01000191G0510
PH01000036G0540
PH01002059G0180
PH01001658G0060
PH01001117G0600
PH01001835G0300
PH01004905G0040
PH01000466G0380
PH01000108G1510
PH01001365G0170
PH01000622G0450
PH01002251G0030
PH01002841G0120
PH01000190G1130
PH01000227G0890
PH01001047G0390
PH01005976G0050
PH01000328G0140
PH01000146G0310
PH01000066G0520
PH01003524G0050
PH01000076G0660
PH01001835G0290
PH01003796G0130
PH01003465G0140
PH01000138G0660
PH01003223G0120
PH01001030G0620
PH01001141G0100
PH01000061G0540
PH01003097G0200
PH01000006G1440
PH01002980G0190
PH01000450G0540
PH01002988G0200
PH01002773G0230
PH01006313G0040
PH01000335G0880
PH01132542G0010
PH01000364G0490
PH01000023G0480
PH01000598G0290
PH01000630G0440
PH01000395G0770
PH01004491G0110
PH01000600G0220
PH01000056G0170
PH01001818G0300
PH01001881G0090
PH01000292G0760
PH01213102G0010
PH01000504G0650
PH01000025G0810
PH01000462G0040
PH01000969G0350
PH01144757G0010
PH01000138G0030
PH01001668G0430
PH01000096G1150
PH01000135G1340
PH01000104G0200
PH01000591G0920
PH01000010G0460
PH01000040G1680
PH01001182G0420
PH01005475G0030
PH01000654G0610
PH01002242G0100
PH01000035G2280
PH01003367G0210
PH01000465G0850
PH01000070G2000
PH01000464G0100
PH01000595G0820
PH01000490G0980
PH01004902G0020
PH01000098G0190
PH01000005G0310
PH01002426G0150
PH01003721G0150
PH01000114G0450
PH01001785G0100
PH01049744G0010
PH01000030G0210
PH01000646G0440
PH01001159G0360
PH01004023G0010
PH01007795G0050
PH01000692G0270
PH01001044G0240
PH01002158G0360
PH01000315G0170
PH01002746G0250
PH01004165G0130
PH01000286G0130
PH01005530G0080
PH01003768G0070
PH01000419G0820
PH01000738G0130
PH01003925G0080
PH01000074G1160
PH01000560G0640
PH01001021G0580
PH01008776G0020
PH01000090G0500
PH01001016G0100
PH01006576G0030
PH01006766G0010
PH01001178G0320
PH01000139G0150
PH01003204G0040
PH01001159G0380
PH01000986G0100
PH01004749G0070
PH01000079G0610
PH01001222G0410
PH01001208G0150
PH01001100G0090
PH01001029G0210
PH01000743G0490
PH01001904G0320
PH01000303G0100
PH01000824G0500
PH01000016G0560
PH01004537G0130
PH01001196G0210
PH01003725G0170
PH01005933G0010
PH01001154G0580
PH01038924G0010
PH01001659G0220
PH01000251G1180
PH01000131G1570
PH01000693G0710
PH01001849G0270
PH01002633G0060
PH01002103G0360
PH01003721G0130
PH01002186G0270
PH01000122G1010
PH01000005G3640
PH01000724G0070
PH01002448G0280
PH01000139G0770
PH01003371G0190
PH01000875G0240
PH01149106G0010
PH01002957G0070
PH01000666G0900
PH01000706G0500
PH01100083G0010
PH01000066G1270
PH01001079G0110
PH01000161G0840
PH01000064G1280
PH01005105G0030
PH01001400G0170
PH01000238G0750
PH01000977G0150
PH01000018G0810
PH01003289G0020
PH01000158G0630
PH01002526G0340
PH01005233G0120
PH01002495G0010
PH01002816G0020
PH01000477G0510
PH01000438G0880
PH01000106G0300
PH01000125G1190
PH01000174G1180
PH01002158G0240
PH01000003G3730
PH01001895G0120
PH01000888G0660
PH01002800G0120
PH01000415G0530
PH01002512G0010
PH01000172G0190
PH01000106G1160
PH01001021G0490
PH01001809G0300
PH01000378G0720
PH01001115G0690
PH01000035G1640
PH01002016G0160
PH01000098G1600
PH01000404G0240
PH01000846G0140
PH01000047G1180
PH01000288G0110
PH01001030G0240
PH01000302G0760
PH01000062G0590
PH01000063G0130
PH01001378G0060
PH01001406G0310
PH01002327G0270
PH01001811G0060
PH01001266G0090
PH01000004G1860
PH01001608G0150
PH01000001G1270
PH01002638G0020
PH01004619G0030
PH01000124G0510
PH01000332G0920
PH01000133G0340
PH01000738G0100
PH01007072G0010
PH01000041G1310
PH01000274G0570
PH01007960G0010
PH01000096G0970
PH01000002G2620
PH01001579G0230
PH01000002G0050
PH01000690G0410
PH01001107G0320
PH01000743G0550
PH01006716G0020
PH01000544G0840
PH01003209G0150
PH01001495G0020
PH01000324G0670
PH01000511G0220
PH01001537G0080
PH01001401G0190
PH01003021G0210
PH01000523G0240
PH01000698G0290
PH01000307G0690
PH01000111G1290
PH01000505G0350
PH01000106G0550
PH01000082G1670
PH01001799G0390
PH01000664G0650
PH01002051G0090
PH01006528G0020
PH01000040G0270
PH01001535G0430
PH01000289G0680
PH01001005G0580
PH01003758G0080
PH01000183G0640
PH01001047G0030
PH01001372G0250
PH01000566G0540
PH01004769G0010
PH01001661G0060
PH01002069G0140
PH01000173G0040
PH01000648G0190
PH01002317G0170
PH01003663G0190
PH01003808G0090
PH01000521G0260
PH01000177G0360
PH01000704G0440
PH01000449G0270
PH01000705G0730
PH01000009G1200
PH01001422G0240
PH01003645G0050
PH01001122G0410
PH01001018G0330
PH01000489G0340
PH01002000G0040
PH01000198G0970
PH01000268G0210
PH01000363G0130
PH01002097G0170
PH01000048G1600
PH01000646G0070
PH01000483G0130
PH01000673G0190
PH01001655G0060
PH01000801G0680
PH01001462G0130
PH01002049G0380
PH01002886G0080
PH01002396G0120
PH01001821G0140
PH01001551G0090
PH01000064G2200
PH01000247G0090
PH01000523G0060
PH01000435G0100
PH01000663G0100
PH01000164G1140
PH01000510G0070
PH01000038G0330
PH01000219G0260
PH01040902G0010
PH01000783G0380
PH01000000G1200
PH01100957G0010
PH01000000G7120
PH01003937G0040
PH01000117G0100
PH01000740G0860
PH01000184G0460
PH01001922G0110
PH01000761G0320
PH01000066G0960
PH01000701G0030
PH01002421G0310
PH01001498G0120
PH01000940G0190
PH01000407G0920
PH01000632G0580
PH01005665G0070
PH01001618G0330
PH01000121G0390
PH01000464G0620
PH01002101G0330
PH01003600G0020
PH01000009G2130
PH01004500G0050
PH01003599G0040
PH01000352G1120
PH01002119G0230
PH01177270G0010
PH01000298G0270
PH01000928G0230
PH01000120G0030
PH01000008G2090
PH01000104G1190
PH01002053G0180
PH01004081G0090
PH01000529G0820
PH01001508G0150
PH01001388G0420
PH01001661G0430
PH01000225G1040
PH01063474G0010
PH01000371G0180
PH01000490G0700
PH01167345G0010
PH01000486G0380
PH01000182G0930
PH01000100G1140
PH01000223G1050
PH01000735G0260
PH01004537G0030
PH01001268G0150
PH01000860G0570
PH01000682G0550
PH01001712G0310
PH01000848G0070
PH01000249G0950
PH01001030G0380
PH01002740G0380
PH01000154G1220
PH01002494G0070
PH01002407G0120
PH01000254G0440
PH01004356G0190
PH01000111G1390
PH01005664G0110
PH01000726G0840
PH01002192G0250
PH01000082G0850
PH01000289G0770
PH01000726G0780
PH01002665G0130
PH01001556G0280
PH01000124G0660
PH01000009G0970
PH01001139G0200
PH01000078G1440
PH01002734G0140
PH01044240G0010
PH01001246G0220
PH01003579G0150
PH01001507G0410
PH01000729G0220
PH01000063G1430
PH01000015G2600
PH01001186G0530
PH01000424G0560
PH01001947G0270
PH01000265G0020
PH01000280G0910
PH01000545G0820
PH01007234G0010
PH01001730G0280
PH01002313G0150
PH01001683G0330
PH01001164G0620
PH01000168G1100
PH01000060G0800
PH01002461G0110
PH01000062G1450
PH01000445G0940
PH01000608G0220
PH01000789G0200
PH01001498G0080
PH01001986G0170
PH01001059G0320
PH01000285G0620
PH01000012G2650
PH01003023G0320
PH01000039G1370
PH01000089G0800
PH01270438G0010
PH01000340G0740
PH01000553G0230
PH01000113G1280
PH01000002G3460
PH01001209G0550
PH01003848G0010
PH01002462G0030
PH01000068G0080
PH01001096G0100
PH01000020G2160
PH01005106G0070
PH01000297G0790
PH01000090G1530
PH01000904G0490
PH01000029G0270
PH01000932G0640
PH01000084G1770
PH01000039G1740
PH01000818G0420
PH01003190G0060
PH01000126G0810
PH01002433G0010
PH01003119G0140
PH01000749G0540
PH01001696G0270
PH01001372G0290
PH01003809G0130
PH01001161G0380
PH01000407G0070
PH01000367G0260
PH01001379G0200
PH01003991G0070
PH01000541G0800
PH01002053G0310
PH01002343G0330
PH01001428G0280
PH01000395G0710
PH01000872G0550
PH01001504G0060
PH01001224G0240
PH01000498G0450
PH01000516G0700
PH01001811G0230
PH01000898G0200
PH01001239G0180
PH01002741G0240
PH01003849G0120
PH01000880G0040
PH01001281G0260
PH01000323G0730
PH01001497G0240
PH01000542G0740
PH01000775G0040
PH01000022G1910
PH01001183G0150
PH01000024G1000
PH01000206G1130
PH01000953G0380
PH01002899G0090
PH01000054G0310
PH01152708G0010
PH01001391G0160
PH01000009G0590
PH01000044G1760
PH01001547G0210
PH01000864G0580
PH01000047G0250
PH01003522G0020
PH01000009G0540
PH01001472G0120
PH01000159G0600
PH01000230G0450
PH01002135G0200
PH01000685G0210
PH01001863G0240
PH01001808G0110
PH01000719G0680
PH01000748G0460
PH01000362G0480
PH01002199G0150
PH01003113G0100
PH01001580G0170
PH01000951G0330
PH01002908G0260
PH01002664G0050
PH01002603G0200
PH01000530G0450
PH01001686G0240
PH01000138G1000
PH01000251G1070
PH01000094G1770
PH01000579G0490
PH01001474G0270
PH01002371G0050
PH01003137G0160
PH01001318G0470
PH01109121G0010
PH01000210G0090
PH01000251G1270
PH01002144G0260
PH01000021G0060
PH01000605G0370
PH01003839G0010
PH01001115G0450
PH01000604G0270
PH01000032G1030
PH01000451G0710
PH01000018G0710
PH01000006G0390
PH01000523G0560
PH01000165G1120
PH01001549G0310
PH01000341G0810
PH01000931G0470
PH01003571G0060
PH01002183G0260
PH01002367G0060
PH01002685G0190
PH01002007G0280
PH01000412G0290
PH01001219G0450
PH01001437G0390
PH01001457G0410
PH01001480G0200
PH01274471G0010
PH01001220G0200
PH01004776G0080
PH01000130G0720
PH01002136G0280
PH01000281G1220
PH01000317G0750
PH01000843G0610
PH01000464G0140
PH01000468G0710
PH01002036G0280
PH01000020G1650
PH01001277G0190
PH01000013G1920
PH01000161G0970
PH01003793G0200
PH01006110G0040
PH01001426G0060
PH01000068G0320
PH01000701G0640
PH01002106G0270
PH01000003G4260
PH01000005G3710
PH01004284G0100
PH01000117G0850
PH01002785G0240
PH01000041G1300
PH01000899G0140
PH01001827G0190
PH01001947G0410
PH01002827G0110
PH01000371G0690
PH01000032G1630
PH01004084G0180
PH01002000G0160
PH01003889G0070
PH01000847G0210
PH01003602G0050
PH01001688G0350
PH01001994G0130
PH01001156G0580
PH01000818G0590
PH01000971G0560
PH01002238G0320
PH01000513G0620
PH01000157G1300
PH01000225G1240
PH01000732G0180
PH01001425G0120
PH01000891G0610
PH01000716G0710
PH01001263G0390
PH01000391G0590
PH01000216G0620
PH01000687G0210
PH01000482G0850
PH01000106G0400
PH01002187G0150
PH01000921G0350
PH01001175G0340
PH01003491G0150
PH01004525G0040
PH01001165G0020
PH01000402G0730
PH01001232G0330
PH01000760G0090
PH01000114G0180
PH01000577G0020
PH01001898G0100
PH01001161G0320
PH01000014G0030
PH01002733G0260
PH01002968G0080
PH01001083G0150
PH01200434G0010
PH01000462G0610
PH01000026G1630
PH01002550G0230
PH01001491G0460
PH01004842G0030
PH01000732G0040
PH01000677G0470
PH01000511G0430
PH01000343G0390
PH01000244G0620
PH01001420G0130
PH01000130G1030
PH01000462G0330
PH01000215G0610
PH01002944G0150
PH01000211G0760
PH01005328G0010
PH01000090G0490
PH01002119G0170
PH01001186G0560
PH01001677G0210
PH01001589G0330
PH01004489G0070
PH01000983G0230
PH01000160G0470
PH01000397G0370
PH01001385G0510
PH01003916G0010
PH01001513G0020
PH01001457G0320
PH01003494G0140
PH01000114G0550
PH01001184G0040
PH01000407G0170
PH01000016G0530
PH01002050G0280
PH01003096G0080
PH01002142G0190
PH01000276G0160
PH01269467G0010
PH01000144G1570
PH01000017G1940
PH01002569G0310
PH01000936G0360
PH01000070G0450
PH01000161G0830
PH01003243G0250
PH01000087G1230
PH01000679G0100
PH01001604G0210
PH01000353G0900
PH01000431G0360
PH01000289G0280
PH01000692G0600
PH01001398G0270
PH01001477G0270
PH01000095G0200
PH01001219G0410
PH01000002G0310
PH01000896G0660
PH01002082G0360
PH01002188G0320
PH01001760G0230
PH01000000G0670
PH01002221G0180
PH01000331G0470
PH01000241G0710
PH01000462G0070
PH01000114G0460
PH01000012G0420
PH01004224G0030
PH01004067G0140
PH01000133G0330
PH01003356G0090
PH01001542G0390
PH01000003G0420
PH01000753G0690
PH01000117G0350
PH01002680G0160
PH01002467G0180
PH01001522G0110
PH01000877G0190
PH01000594G0430
PH01000013G2740
PH01000001G3650
PH01000011G2980
PH01000560G1080
PH01000985G0240
PH01001684G0430
PH01003347G0080
PH01002045G0100
PH01000678G0050
PH01000363G1010
PH01000588G0540
PH01000133G0910
PH01000052G0200
PH01000612G0260
PH01001514G0220
PH01001425G0190
PH01000186G0040
PH01000552G0650
PH01000437G0910
PH01000305G0030
PH01002201G0070
PH01000130G0110
PH01001331G0320
PH01000128G1190
PH01000721G0150
PH01002938G0160
PH01001648G0280
PH01002374G0130
PH01000042G1900
PH01000846G0360
PH01000234G0510
PH01002095G0240
PH01001259G0240
PH01001565G0300
PH01000050G1100
PH01000037G0690
PH01001012G0570
PH01000038G1750
PH01000494G0860
PH01001115G0120
PH01000424G0360
PH01001842G0020
PH01000016G0730
PH01000049G0480
PH01000123G1110
PH01000553G0160
PH01000374G0780
PH01000033G0310
PH01000193G0070
PH01000873G0580
PH01000749G0620
PH01001427G0390
PH01000197G1210
PH01000202G0850
PH01000237G1160
PH01001580G0060
PH01000561G0410
PH01262640G0010
PH01005515G0090
PH01000674G0660
PH01004002G0150
PH01000949G0500
PH01003085G0170
PH01003036G0170
PH01004518G0160
PH01001052G0590
PH01000254G0720
PH01000524G0830
PH01001001G0620
PH01000006G1030
PH01000080G1770
PH01000463G0150
PH01005354G0040
PH01001028G0140
PH01005544G0060
PH01001440G0340
PH01000726G0660
PH01000258G0710
PH01003742G0070
PH01000747G0500
PH01000177G0570
PH01002334G0020
PH01003817G0170
PH01000154G0800
PH01000685G0570
PH01004672G0060
PH01000010G3080
PH01000178G0820
PH01000174G0100
PH01003261G0020
PH01001697G0060
PH01000482G0560
PH01002960G0070
PH01000864G0660
PH01000943G0280
PH01000488G0670
PH01000770G0620
PH01000088G0990
PH01002192G0260
PH01001563G0360
PH01006208G0020
PH01000280G0350
PH01000732G0740
PH01002625G0100
PH01003295G0040
PH01145882G0010
PH01001953G0280
PH01001910G0380
PH01000408G0460
PH01247519G0010
PH01001221G0500
PH01000370G1090
PH01000322G0740
PH01002883G0150
PH01000215G1060
PH01000664G0290
PH01000803G0380
PH01000063G0650
PH01002704G0220
PH01000424G0060
PH01000854G0600
PH01000630G0570
PH01000862G0160
PH01000140G0490
PH01000366G0610
PH01003978G0040
PH01000416G1060
PH01000171G0150
PH01003192G0130
PH01000184G1230
PH01000112G1050
PH01006399G0010
PH01006649G0060
PH01001205G0160
PH01000323G0970
PH01001437G0370
PH01002380G0030
PH01000441G0220
PH01000339G1080
PH01000161G0230
PH01001334G0350
PH01001601G0060
PH01000004G3020
PH01000637G0050
PH01003320G0070
PH01001117G0220
PH01004631G0100
PH01002761G0080
PH01000079G1850
PH01002557G0160
PH01000131G0760
PH01000174G1170
PH01000325G0710
PH01003828G0130
PH01000553G0600
PH01000571G0120
PH01002308G0010
PH01000056G0340
PH01000877G0280
PH01000345G0270
PH01004313G0060
PH01000034G0840
PH01001766G0150
PH01000705G0300
PH01000572G0380
PH01000767G0620
PH01000019G1730
PH01003930G0110
PH01000094G0690
PH01000051G0520
PH01003146G0240
PH01000801G0160
PH01000070G0770
PH01000363G0270
PH01000710G0850
PH01000636G0290
PH01000112G0150
PH01000532G0970
PH01000234G0830
PH01000095G0760
PH01001146G0230
PH01000113G0010
PH01042579G0010
PH01000652G0570
PH01000932G0720
PH01002055G0300
PH01162987G0010
PH01001818G0260
PH01000031G0300
PH01001897G0350
PH01001527G0140
PH01004933G0040
PH01000725G0050
PH01001010G0010
PH01000742G0360
PH01000047G2010
PH01000307G0630
PH01000068G1870
PH01003070G0080
PH01001151G0400
PH01001260G0090
PH01004449G0070
PH01000015G0530
PH01001258G0350
PH01001018G0370
PH01000090G1480
PH01000473G0990
PH01000980G0220
PH01000642G0080
PH01000084G1520
PH01004950G0030
PH01002603G0080
PH01000040G0670
PH01000860G0420
PH01000103G1450
PH01000860G0510
PH01000712G0390
PH01222555G0010
PH01002167G0230
PH01000391G0610
[truncated: 3,923 more rows]

## Sheet: Gene List (Cluster 3)
PH01000000G1160
PH01000284G0970
PH01000320G0990
PH01000693G0390
PH01000022G0840
PH01253047G0010
PH01000656G0690
PH01000080G1070
PH01004198G0100
PH01000248G0210
PH01001425G0460
PH01002030G0340
PH01000391G0450
PH01003910G0060
PH01000129G0750
PH01265261G0010
PH01000135G0980
PH01002255G0390
PH01001891G0010
PH01000043G0030
PH01004601G0070
PH01002004G0190
PH01245108G0010
PH01000945G0130
PH01000256G0260
PH01001152G0320
PH01001690G0220
PH01000417G0100
PH01001057G0610
PH01000291G0120
PH01000073G0850
PH01001722G0380
PH01002255G0400
PH01004629G0120
PH01000107G1720
PH01000028G1160
PH01002255G0240
PH01000685G0620
PH01000098G1190
PH01000810G0580
PH01000523G0050
PH01004584G0100
PH01000001G3190
PH01000546G0830
PH01003542G0210
PH01001272G0220
PH01000008G2960
PH01000944G0340
PH01000968G0370
PH01000174G0590
PH01000968G0200
PH01000076G2040
PH01000317G1120
PH01002166G0240
PH01001787G0080
PH01001287G0410
PH01000679G0340
PH01001535G0090
PH01000664G0580
PH01000716G0080
PH01004200G0050
PH01000681G0300
PH01000036G1140
PH01001359G0220
PH01000309G0470
PH01000823G0710
PH01000457G0170
PH01000061G0670
PH01001199G0120
PH01001441G0320
PH01001539G0280
PH01000046G1390
PH01000276G1110
PH01000287G0320
PH01000511G0150
PH01000816G0510
PH01000613G0470
PH01000194G0800
PH01000147G1210
PH01001492G0050
PH01001688G0360
PH01001465G0240
PH01000571G0770
PH01002369G0120
PH01003051G0100
PH01001413G0020
PH01000076G2050
PH01004591G0080
PH01003139G0250
PH01000386G0730
PH01002367G0260
PH01000077G0060
PH01000030G2230
PH01000417G0640
PH01001311G0450
PH01000020G2630
PH01001602G0160
PH01002295G0130
PH01000349G0130
PH01000079G1200
PH01023676G0010
PH01000415G0900
PH01002335G0050
PH01000112G0590
PH01001491G0060
PH01001164G0160
PH01004676G0030
PH01003957G0160
PH01001459G0360
PH01002755G0230
PH01002320G0240
PH01000974G0600
PH01000364G0250
PH01000038G0470
PH01002609G0020
PH01002410G0090
PH01003844G0030
PH01001585G0130
PH01002364G0080
PH01000749G0820
PH01000207G0080
PH01000314G0570
PH01001311G0460
PH01000395G0740
PH01002758G0150
PH01000213G1380
PH01002177G0290
PH01001427G0280
PH01000223G0540
PH01001554G0260
PH01000118G0180
PH01000514G0160
PH01001003G0270
PH01000115G0020
PH01000053G0400
PH01003095G0140
PH01000316G1020
PH01006302G0030
PH01000087G1000
PH01000001G4440
PH01000548G0710
PH01002673G0160
PH01000924G0590
PH01001939G0210
PH01000322G0600
PH01000044G0720
PH01004181G0170
PH01002604G0140
PH01000109G1170
PH01000036G0080
PH01000181G0700
PH01000688G0230
PH01000298G0100
PH01000642G0610
PH01001648G0010
PH01002494G0310
PH01000026G0130
PH01002002G0310
PH01002325G0220
PH01000069G0540
PH01000261G1190
PH01000020G2640
PH01000444G0400
PH01000551G0540
PH01000402G0370
PH01000065G0300
PH01000038G0510
PH01000109G1050
PH01000086G0750
PH01000120G1450
PH01002002G0290
PH01000589G0910
PH01240953G0010
PH01000283G0440
PH01001364G0450
PH01000286G0120
PH01000431G0970
PH01006302G0070
PH01001663G0250
PH01000110G1240
PH01001911G0350
PH01053605G0010
PH01000242G0910
PH01000686G0040
PH01000361G0510
PH01000435G0830
PH01002726G0110
PH01002252G0340
PH01002561G0320
PH01000314G0470
PH01001169G0510
PH01028363G0010
PH01001255G0060
PH01000013G0080
PH01000296G0640
PH01002744G0050
PH01005071G0020
PH01001109G0280
PH01000065G2210
PH01000823G0440
PH01002172G0180
PH01000525G0040
PH01000032G2670
PH01000260G1030
PH01000767G0130
PH01000750G0280
PH01003941G0120
PH01000258G0590
PH01003058G0110
PH01000478G0380
PH01001590G0190
PH01000160G0550
PH01000527G0550
PH01003655G0030
PH01000392G0700
PH01004839G0040
PH01001272G0010
PH01000014G1630
PH01003099G0060
PH01000435G0340
PH01001276G0580
PH01000808G0380
PH01092672G0010
PH01001516G0170
PH01005033G0020
PH01000041G1650
PH01000693G0160
PH01001635G0050
PH01000302G0910
PH01000071G0370
PH01000490G0970
PH01000036G1110
PH01000046G0310
PH01004605G0030
PH01000883G0620
PH01000305G1060
PH01000154G0840
PH01001037G0610
PH01003328G0010
PH01000890G0190
PH01000712G0460
PH01000164G0070
PH01001470G0380
PH01001037G0100
PH01000390G0680
PH01001112G0150
PH01000211G0180
PH01001876G0360
PH01000353G1080
PH01000318G0580
PH01000002G3170
PH01000519G0920
PH01003483G0130
PH01004135G0020
PH01000126G1470
PH01000387G0440
PH01001317G0490
PH01000065G1380
PH01001026G0730
PH01000169G1060
PH01003916G0100
PH01002449G0230
PH01006040G0070
PH01001943G0150
PH01003943G0030
PH01182972G0010
PH01000042G0980
PH01000231G1040
PH01000873G0200
PH01000439G0020
PH01000376G0090
PH01003124G0050
PH01003276G0050
PH01002275G0100
PH01005436G0050
PH01001233G0430
PH01001716G0170
PH01001569G0030
PH01003145G0100
PH01000157G1170
PH01005770G0030
PH01002743G0170
PH01001930G0060
PH01000105G1490
PH01000158G0590
PH01190544G0010
PH01003290G0010
PH01001502G0010
PH01002271G0160
PH01001238G0300
PH01000042G1610
PH01001340G0490
PH01000076G1130
PH01001242G0200
PH01000741G0210
PH01000689G0270
PH01000811G0450
PH01000548G0720
PH01001679G0090
PH01001051G0600
PH01000357G0340
PH01000072G0720
PH01027041G0010
PH01000194G0080
PH01006057G0030
PH01001995G0150
PH01002614G0060
PH01000061G0080
PH01004855G0070
PH01000276G1340
PH01002611G0160
PH01003928G0080
PH01000279G0180
PH01001532G0280
PH01000662G0490
PH01000152G0230
PH01000783G0460
PH01000000G3550
PH01001984G0200
PH01000295G0180
PH01002057G0230
PH01000064G1360
PH01037837G0010
PH01002036G0260
PH01004855G0080
PH01000141G0450
PH01003137G0020
PH01001225G0490
PH01003786G0170
PH01000980G0060
PH01001050G0180
PH01003236G0020
PH01001261G0410
PH01000714G0020
PH01001151G0280
PH01001731G0060
PH01000624G0340
PH01001032G0520
PH01000264G1150
PH01000712G0320
PH01000058G1180
PH01239508G0010
PH01000161G0340
PH01000018G2470
PH01002711G0230
PH01002584G0270
PH01000724G0760
PH01001175G0460
PH01000002G4080
PH01000429G0230
PH01000040G0790
PH01000362G1190
PH01001763G0400
PH01000949G0150
PH01004839G0050
PH01000034G0340
PH01001554G0310
PH01003328G0020
PH01002763G0330
PH01005606G0120
PH01000013G1080
PH01000458G0530
PH01000983G0280
PH01006594G0080
PH01000338G0170
PH01000794G0500
PH01006713G0030
PH01000145G1200
PH01000038G0840
PH01004116G0020
PH01000071G0710
PH01006275G0030
PH01000086G1460
PH01006652G0050
PH01003162G0250
PH01000659G0110
PH01000057G0630
PH01000113G1320
PH01001169G0490
PH01003917G0080
PH01000035G2170
PH01000098G0730
PH01002146G0070
PH01000028G2150
PH01001974G0240
PH01002606G0030
PH01000894G0480
PH01002063G0150
PH01004142G0080
PH01000611G0520
PH01000044G1340
PH01000382G0560
PH01000203G1150
PH01000009G0160
PH01000036G0260
PH01000600G0230
PH01000035G0630
PH01004550G0080
PH01000918G0270
PH01001548G0350
PH01005519G0060
PH01002976G0070
PH01001081G0160
PH01000223G1060
PH01000303G0090
PH01001046G0260
PH01001519G0020
PH01000427G0760
PH01000507G0790
PH01000774G0450
PH01000154G0730
PH01000042G1230
PH01001288G0210
PH01003966G0050
PH01000346G0070
PH01000014G1320
PH01000791G0450
PH01000166G0300
PH01000887G0630
PH01001052G0270
PH01000112G0050
PH01000049G1170
PH01003670G0030
PH01000588G0630
PH01000301G1030
PH01159786G0010
PH01000402G0350
PH01000404G0500
PH01002245G0210
PH01001133G0100
PH01000926G0250
PH01000812G0730
PH01000115G1470
PH01000289G0330
PH01005634G0040
PH01001652G0020
PH01000100G0180
PH01002828G0080
PH01002142G0300
PH01000632G0570
PH01001297G0380
PH01001050G0190
PH01000210G1260
PH01003436G0100
PH01000032G2080
PH01002016G0480
PH01003558G0070
PH01001976G0320
PH01000089G1560
PH01000077G0650
PH01000767G0700
PH01006136G0030
PH01001255G0430
PH01000410G1060
PH01000728G0320
PH01002706G0030
PH01000001G3180
PH01004603G0020
PH01001642G0020
PH01000858G0620
PH01000317G1020
PH01002017G0080
PH01017692G0010
PH01000496G0080
PH01001258G0440
PH01000611G0020
PH01002518G0100
PH01001405G0390
PH01001366G0360
PH01126146G0010
PH01001261G0230
PH01000933G0030
PH01000018G0660
PH01001274G0330
PH01001983G0170
PH01000768G0310
PH01000013G0420
PH01000628G0090
PH01000238G0560
PH01003007G0250
PH01000019G0200
PH01000300G0060
PH01000526G0710
PH01000049G1650
PH01000755G0580
PH01000474G0270
PH01001443G0380
PH01003299G0140
PH01003930G0120
PH01001498G0070
PH01000243G0230
PH01057967G0010
PH01000092G1070
PH01000370G0460
PH01000008G3210
PH01002027G0070
PH01000932G0590
PH01002069G0240
PH01006234G0010
PH01000115G0180
PH01001656G0300
PH01000048G0750
PH01000164G0930
PH01000026G1400
PH01001943G0290
PH01000025G0890
PH01001737G0170
PH01003930G0050
PH01175643G0010
PH01000791G0590
PH01002471G0320
PH01000579G0030
PH01000215G1140
PH01000021G1460
PH01000424G0150
PH01000107G0400
PH01000436G0200
PH01001513G0300
PH01000204G0790
PH01000115G0040
PH01000201G0970
PH01000417G0900
PH01000092G0550
PH01000158G0210
PH01000010G1410
PH01000017G1880
PH01000244G0330
PH01007078G0010
PH01001268G0190
PH01003525G0050
PH01000033G1890
PH01000056G0510
PH01000784G0060
PH01000775G0260
PH01000597G0630
PH01162672G0010
PH01000936G0480
PH01000489G0730
PH01002293G0310
PH01001671G0160
PH01000010G1020
PH01002647G0160
PH01000877G0650
PH01000022G2160
PH01001758G0360
PH01005843G0020
PH01001172G0310
PH01001371G0320
PH01000028G2350
PH01004822G0050
PH01002074G0360
PH01001696G0220
PH01000255G0310
PH01000841G0690
PH01001679G0150
PH01000519G0850
PH01000149G0140
PH01000192G1110
PH01000466G0250
PH01176824G0010
PH01000212G0640
PH01001263G0090
PH01051075G0010
PH01267597G0010
PH01002028G0020
PH01000052G1300
PH01000007G2620
PH01000245G0290
PH01001150G0090
PH01000356G0520
PH01004036G0180
PH01000464G0700
PH01006742G0020
PH01000244G0210
PH01001098G0250
PH01001176G0150
PH01000448G0350
PH01002625G0190
PH01000968G0550
PH01002148G0300
PH01005243G0070
PH01000284G0930
PH01166889G0010
PH01000936G0280
PH01000721G0480
PH01000653G0090
PH01001536G0030
PH01000012G0960
PH01000740G0630
PH01001777G0280
PH01001382G0320
PH01000098G1180
PH01000271G0960
PH01000112G0890
PH01005416G0030
PH01000811G0380
PH01000401G0200
PH01000112G0430
PH01002214G0090
PH01000894G0550
PH01006511G0050
PH01000413G0880
PH01001050G0200
PH01001042G0500
PH01000364G0650
PH01000510G0710
PH01000625G0750
PH01001912G0320
PH01001215G0370
PH01000186G1080
PH01000352G0070
PH01002611G0150
PH01000397G0390
PH01000887G0410
PH01000898G0650
PH01000378G0440
PH01000958G0660
PH01000176G1100
PH01000474G0460
PH01001674G0140
PH01001478G0230
PH01081018G0010
PH01000204G0250
PH01002617G0100
PH01000969G0310
PH01001470G0430
PH01000061G0730
PH01001088G0320
PH01002369G0280
PH01003895G0020
PH01002852G0080
PH01000332G1220
PH01000309G1110
PH01003283G0220
PH01000002G3470
PH01000025G1080
PH01000360G0780
PH01000031G1210
PH01000140G1140
PH01001360G0180
PH01001325G0570
PH01000053G1080
PH01000591G0890
PH01000352G0100
PH01001397G0020
PH01000532G0960
PH01000030G1420
PH01001683G0090
PH01006704G0040
PH01000352G0150
PH01001525G0080
PH01002673G0200
PH01001153G0270
PH01004719G0070
PH01000197G1150
PH01001845G0060
PH01002245G0230
PH01003518G0190
PH01000553G0540
PH01000343G0140
PH01001516G0210
PH01001453G0320
PH01000397G0060
PH01000836G0090
PH01003089G0190
PH01000009G2100
PH01000784G0510
PH01000293G0830
PH01000071G0440
PH01000209G0060
PH01000093G0460
PH01002905G0180
PH01000179G0630
PH01000531G0030
PH01001547G0180
PH01002972G0210
PH01005158G0070
PH01000038G0590
PH01000289G0640
PH01002207G0150
PH01001939G0150
PH01000587G0360
PH01000309G0740
PH01006846G0060
PH01000052G1660
PH01001037G0090
PH01001982G0120
PH01000018G2640
PH01000484G0650
PH01000326G0720
PH01000009G0870
PH01000282G0820
PH01003661G0090
PH01001112G0050
PH01000123G1400
PH01000001G2410
PH01002765G0080
PH01000670G0070
PH01002683G0200
PH01001457G0240
PH01000207G1070
PH01003318G0240
PH01000002G2720
PH01000524G0930
PH01103680G0010
PH01001453G0450
PH01001302G0370
PH01000014G0610
PH01000498G0680
PH01000114G0340
PH01003392G0040
PH01000000G4360
PH01000379G0100
PH01001366G0480
PH01000036G2010
PH01002737G0060
PH01002667G0240
PH01000435G0520
PH01002262G0270
PH01000204G0450
PH01001069G0040
PH01000091G1050
PH01001078G0420
PH01000421G0480
PH01000031G2360
PH01004100G0190
PH01000917G0190
PH01000245G0260
PH01000652G0840
PH01005281G0050
PH01006327G0050
PH01001077G0650
PH01000481G0760
PH01001298G0390
PH01002207G0160
PH01001489G0540
PH01001340G0530
PH01000249G0400
PH01000496G0710
PH01005109G0090
PH01003445G0150
PH01003628G0140
PH01000289G0320
PH01004766G0040
PH01001341G0210
PH01000845G0230
PH01000998G0320
PH01000672G0020
PH01001582G0180
PH01000462G0690
PH01002098G0340
PH01007365G0020
PH01000019G0770
PH01000893G0810
PH01000735G0110
PH01004496G0070
PH01005823G0030
PH01000263G0900
PH01001114G0140
PH01000011G1330
PH01000955G0030
PH01001050G0170
PH01004448G0100
PH01144128G0010
PH01000397G0170
PH01000554G0210
PH01002400G0040
PH01001400G0020
PH01001234G0310
PH01001004G0250
PH01003258G0170
PH01000445G0400
PH01000199G0960
PH01004181G0160
PH01000871G0090
PH01002374G0150
PH01211239G0010
PH01000390G0610
PH01002790G0290
PH01000271G0310
PH01000001G0190
PH01001641G0310
PH01001170G0460
PH01003606G0120
PH01000435G0740
PH01000471G0250
PH01001119G0270
PH01000058G1810
PH01000069G1630
PH01002905G0070
PH01003659G0130
PH01001039G0170
PH01003201G0020
PH01001227G0160
PH01002744G0230
PH01001131G0560
PH01003234G0010
PH01000180G0110
PH01000171G0680
PH01000032G1990
PH01000387G0170
PH01002946G0160
PH01000547G0500
PH01004795G0040
PH01005876G0060
PH01000365G0970
PH01000050G1200
PH01003465G0120
PH01001170G0370
PH01001420G0080
PH01000152G0660
PH01002271G0170
PH01000577G0310
PH01000024G1530
PH01000637G0190
PH01002423G0120
PH01001075G0130
PH01000430G0530
PH01002011G0380
PH01001940G0150
PH01002367G0190
PH01001535G0570
PH01001177G0140
PH01000906G0150
PH01000064G1200
PH01003251G0080
PH01229360G0010
PH01002524G0080
PH01002335G0300
PH01000276G0310
PH01003030G0030
PH01000386G0210
PH01000632G0300
PH01000173G0010
PH01000005G2360
PH01001363G0570
PH01000166G0740
PH01000025G0040
PH01000543G0910
PH01000953G0340
PH01000427G0800
PH01004923G0080
PH01003392G0030
PH01004874G0030
PH01007699G0050
PH01001180G0340
PH01001186G0320
PH01274270G0010
PH01002686G0130
PH01000003G3590
PH01001505G0130
PH01001925G0330
PH01002257G0140
PH01000057G0560
PH01000343G0330
PH01000033G2380
PH01000320G0640
PH01001498G0430
PH01000429G0990
PH01002028G0330
PH01000795G0710
PH01000844G0290
PH01004503G0030
PH01000064G0020
PH01001384G0060
PH01000872G0280
PH01000154G0630
PH01000192G0480
PH01001406G0170
PH01002164G0030
PH01000773G0150
PH01000058G1380
PH01000435G1120
PH01001117G0100
PH01001075G0390
PH01002226G0010
PH01000949G0380
PH01000296G0630
PH01001521G0030
PH01000551G0800
PH01000822G0490
PH01000490G0480
PH01000138G1440
PH01000677G0430
PH01001291G0490
PH01000238G0180
PH01000107G1420
PH01000870G0140
PH01000313G1050
PH01000258G0070
PH01002141G0350
PH01000045G1520
PH01000198G1320
PH01002347G0200
PH01000011G2080
PH01001337G0370
PH01000047G0400
PH01000050G0900
PH01000523G0840
PH01003370G0010
PH01001556G0500
PH01001302G0480
PH01001413G0320
PH01002957G0090
PH01001006G0170
PH01000170G0230
PH01000031G1260
PH01002160G0120
PH01000078G1720
PH01000256G0530
PH01000750G0750
PH01000383G0580
PH01000926G0380
PH01000087G1800
PH01000195G0960
PH01002899G0230
PH01000359G0640
PH01001475G0440
PH01001238G0310
PH01002244G0340
PH01001175G0040
PH01000048G2090
PH01000658G0290
PH01000569G0300
PH01004736G0020
PH01000914G0040
PH01000305G0020
PH01000545G0900
PH01000208G0690
PH01000246G0240
PH01002444G0270
PH01002251G0350
PH01002587G0010
PH01000693G0340
PH01000131G0280
PH01004736G0040
PH01006336G0020
PH01002457G0030
PH01005947G0010
PH01000089G0510
PH01002318G0360
PH01001389G0360
PH01001425G0020
PH01001876G0100
PH01000084G1170
PH01000219G0920
PH01000023G1450
PH01000362G0390
PH01000078G0680
PH01000040G1360
PH01001621G0250
PH01000046G1830
PH01001228G0180
PH01000885G0620
PH01000194G0730
PH01000014G2340
PH01004197G0080
PH01001857G0270
PH01000025G1810
PH01000003G0470
PH01000287G0340
PH01000089G1550
PH01000450G0760
PH01000309G0200
PH01002789G0220
PH01003422G0170
PH01000861G0310
PH01002441G0010
PH01000284G1000
PH01004258G0120
PH01000298G0570
PH01001996G0370
PH01003092G0200
PH01000743G0660
PH01004732G0020
PH01004267G0060
PH01053422G0010
PH01000533G0200
PH01000570G0180
PH01002306G0180
PH01000931G0650
PH01000001G2010
PH01001599G0170
PH01000170G1350
PH01000556G0440
PH01001366G0120
PH01000437G0510
PH01000015G0090
PH01003966G0100
PH01000183G1290
PH01001746G0190
PH01003977G0050
PH01005591G0050
PH01000716G0110
PH01001660G0020
PH01002457G0040
PH01000603G0840
PH01001601G0380
PH01001080G0030
PH01157058G0010
PH01000228G0690
PH01001993G0350
PH01000121G1380
PH01001485G0400
PH01000964G0240
PH01000432G0460
PH01002058G0210
PH01000117G0540
PH01000581G0780
PH01001576G0270
PH01000104G0300
PH01006283G0060
PH01001768G0020
PH01000814G0420
PH01002850G0030
PH01000055G1680
PH01001005G0700
PH01000132G0030
PH01002828G0120
PH01000290G0170
PH01000331G1100
PH01001134G0130
PH01000001G0800
PH01000134G0110
PH01001603G0100
PH01000361G0050
PH01002096G0280
PH01007432G0010
PH01007552G0010
PH01003840G0040
PH01000070G0720
PH01000575G0120
PH01001343G0060
PH01000186G0960
PH01001037G0310
PH01002064G0150
PH01000029G1970
PH01006682G0060
PH01000288G0710
PH01000649G0100
PH01000004G2200
PH01007699G0030
PH01000556G0340
PH01001065G0210
PH01002545G0170
PH01000579G0050
PH01000251G0750
PH01002124G0020
PH01001933G0060
PH01001239G0140
PH01000021G0720
PH01001899G0080
PH01004827G0080
PH01000733G0670
PH01000766G0600
PH01001533G0400
PH01000034G1730
PH01005410G0050
PH01001348G0340
PH01000111G1080
PH01147490G0010
PH01000225G0530
PH01000117G0080
PH01003880G0140
PH01000706G0530
PH01000213G1410
PH01000089G1630
PH01006530G0010
PH01000246G0860
PH01000580G0660
PH01001201G0580
PH01000574G0290
PH01000715G0500
PH01000216G0630
PH01001566G0280
PH01000007G3680
PH01001640G0190
PH01001086G0240
PH01000026G1560
PH01000943G0460
PH01000005G2590
PH01004998G0090
PH01001414G0030
PH01000716G0600
PH01000062G0610
PH01000149G0560
PH01012970G0010
PH01000775G0240
PH01000360G0050
PH01003925G0040
PH01001067G0210
PH01002760G0170
PH01000523G0850
PH01002072G0050
PH01003724G0040
PH01002189G0080
PH01000036G1230
PH01000716G0430
PH01002495G0180
PH01091676G0010
PH01000113G0780
PH01004026G0190
PH01001351G0140
PH01165411G0010
PH01001042G0370
PH01000049G2360
PH01000087G0330
PH01000778G0220
PH01001137G0460
PH01000859G0220
PH01000188G0340
PH01004260G0020
PH01000584G0130
PH01004012G0160
PH01000299G0550
PH01003108G0020
PH01001026G0720
PH01000810G0430
PH01000647G0580
PH01001104G0340
PH01000765G0050
PH01003190G0100
PH01001350G0040
PH01001008G0490
PH01002032G0210
PH01002885G0210
PH01000950G0410
PH01000581G0490
PH01000626G0750
PH01001296G0420
PH01000065G1370
PH01000218G0630
PH01002242G0370
PH01000670G0270
PH01000978G0340
PH01002702G0180
PH01001265G0110
PH01005739G0080
PH01000432G0260
PH01002291G0060
PH01006971G0010
PH01000444G0690
PH01001709G0280
PH01000291G0250
PH01205355G0010
PH01000002G1250
PH01176131G0010
PH01002058G0250
PH01000157G1470
PH01001774G0090
PH01001325G0470
PH01004122G0090
PH01000608G0430
PH01000890G0170
PH01001498G0450
PH01001094G0520
PH01000322G0730
PH01004203G0010
PH01003828G0050
PH01000230G1090
PH01000273G1040
PH01000061G1050
PH01001523G0110
PH01000014G0340
PH01005037G0050
PH01208743G0010
PH01000920G0420
PH01000556G0460
PH01002619G0010
PH01000430G0800
PH01000533G0230
PH01001405G0400
PH01000065G0670
PH01000093G1660
PH01001737G0080
PH01000044G1380
PH01000001G2590
PH01002845G0160
PH01000026G0890
PH01000070G0740
PH01000430G0960
PH01001443G0490
PH01000338G0970
PH01000687G0320
PH01000015G0080
PH01000364G1020
PH01005345G0020
PH01001160G0380
PH01001726G0080
PH01000259G1000
PH01003726G0110
PH01000212G0130
PH01004069G0030
PH01004472G0110
PH01000301G0870
PH01000047G1790
PH01000272G0460
PH01002550G0090
PH01000775G0310
PH01003615G0110
PH01000732G0570
PH01002069G0200
PH01000264G0930
PH01000259G0350
PH01003540G0140
PH01000885G0190
PH01000289G0880
PH01000130G1140
PH01002403G0320
PH01000571G0330
PH01000943G0760
PH01006894G0020
PH01000647G0590
PH01001242G0230
PH01001881G0200
PH01000609G0290
PH01001005G0060
PH01001103G0290
PH01029174G0010
PH01000613G0300
PH01000114G1080
PH01000379G0490
PH01001317G0090
PH01001871G0070
PH01000113G0170
PH01001668G0130
PH01001947G0290
PH01001115G0570
PH01005896G0050
PH01004041G0070
PH01000357G0560
PH01000812G0140
PH01000347G0020
PH01000004G1040
PH01001169G0670
PH01001659G0300
PH01002011G0130
PH01001331G0510
PH01002498G0210
PH01000020G1640
PH01000323G0330
PH01000301G0880
PH01000686G0320
PH01001751G0200
PH01001484G0280
PH01000462G0170
PH01001377G0320
PH01000734G0450
PH01002576G0070
PH01000053G1610
PH01001675G0220
PH01002187G0020
PH01000327G0480
PH01000030G1340
PH01000202G0620
PH01000090G1440
PH01003429G0090
PH01000058G0270
PH01000095G1340
PH01000684G0410
PH01000161G0740
PH01000668G0080
PH01001930G0270
PH01000171G0510
PH01001769G0240
PH01002200G0250
PH01001178G0480
PH01000360G1030
PH01000803G0010
PH01000081G0140
PH01000029G0500
PH01000038G0990
PH01000210G1280
PH01002609G0130
PH01000656G0710
PH01001342G0270
PH01002763G0080
PH01000824G0600
PH01000316G0900
PH01001272G0140
PH01001983G0070
PH01000438G0510
PH01000429G0610
PH01001060G0550
PH01000591G0530
PH01000879G0230
PH01000674G0730
PH01000306G0540
PH01000998G0310
PH01029929G0010
PH01000057G1930
PH01003655G0150
PH01000320G0570
PH01003373G0060
PH01000144G1350
PH01000011G2100
PH01000123G0150
PH01002784G0150
PH01001194G0040
PH01000000G6470
PH01003264G0190
PH01001847G0020
PH01001048G0330
PH01004978G0060
PH01000023G1520
PH01000764G0650
PH01001787G0070
PH01000087G0200
PH01001285G0460
PH01000033G1790
PH01000167G0880
PH01001028G0640
PH01001032G0280
PH01001156G0010
PH01001095G0280
PH01000347G0200
PH01000242G1360
PH01000510G0060
PH01005958G0010
PH01000139G0960
PH01000262G0940
PH01002336G0310
PH01001799G0380
PH01000305G0990
PH01000224G0100
PH01000353G0960
PH01000926G0020
PH01001926G0330
PH01000333G0660
PH01002685G0120
PH01002815G0130
PH01002482G0160
PH01001664G0400
PH01000891G0360
PH01000287G0330
PH01000935G0680
PH01001245G0190
PH01000003G2650
PH01006070G0050
PH01003477G0120
PH01000039G0640
PH01000057G1550
PH01001975G0240
PH01004274G0080
PH01211737G0010
PH01000885G0290
PH01000274G0530
PH01003515G0030
PH01004167G0080
PH01000093G1200
PH01001070G0100
PH01000002G0240
PH01002111G0240
PH01000177G0180
PH01000606G0600
PH01000108G0600
PH01000746G0380
PH01000567G0170
PH01000476G0800
PH01000780G0630
PH01002122G0240
PH01007532G0010
PH01000573G0670
PH01001757G0240
PH01000963G0320
PH01001489G0300
PH01000664G0370
PH01001777G0070
PH01000755G0170
PH01000080G1300
PH01000815G0540
PH01005983G0020
PH01003232G0140
PH01004164G0030
PH01003559G0130
PH01002178G0190
PH01001100G0250
PH01001117G0450
PH01000623G0810
PH01000947G0130
PH01000540G0640
PH01001732G0030
PH01000692G0590
PH01000433G0180
PH01001978G0130
PH01002253G0130
PH01000144G0920
PH01000309G1120
PH01000280G0980
PH01000964G0160
PH01003488G0150
PH01000890G0360
PH01006050G0050
PH01000009G2680
PH01002971G0130
PH01000469G0150
PH01000099G1160
PH01000200G0560
PH01000438G0420
PH01000078G0310
PH01000579G0090
PH01001031G0140
PH01000573G0230
PH01006076G0030
PH01002879G0140
PH01000479G0310
PH01000614G0780
PH01003132G0080
PH01000093G1710
PH01000388G0640
PH01003922G0080
PH01000942G0200
PH01002194G0180
PH01003236G0100
PH01000265G0640
PH01001372G0100
PH01001744G0340
PH01000020G2300
PH01001681G0100
PH01000539G0010
PH01000549G0010
PH01000050G0250
PH01000197G0440
PH01002840G0180
PH01003948G0070
PH01000409G0530
PH01002007G0050
PH01000496G0950
PH01002417G0180
PH01001978G0170
PH01000056G1500
PH01002403G0250
PH01001353G0270
PH01000038G2180
PH01001530G0230
PH01000829G0360
PH01003686G0070
PH01000061G1920
PH01001042G0150
PH01000337G0770
PH01001571G0050
PH01004621G0030
PH01000018G0750
PH01000255G0280
PH01000150G1230
PH01000256G0560
PH01001251G0190
PH01001098G0530
PH01000274G0410
PH01004525G0030
PH01000169G1160
PH01000024G1560
PH01001820G0290
PH01002571G0300
PH01001406G0160
PH01002719G0020
PH01000040G0080
PH01000343G0450
PH01000062G0100
PH01000892G0250
PH01000394G0450
PH01000367G0600
PH01000147G1500
PH01109734G0010
PH01001328G0330
PH01000043G0870
PH01000022G1070
PH01000090G1620
PH01001378G0510
PH01000764G0200
PH01000803G0690
PH01001568G0240
PH01003528G0050
PH01000419G0490
PH01000176G0550
PH01002431G0280
PH01172756G0010
PH01000215G0810
PH01001606G0050
PH01000687G0520
PH01002277G0120
PH01000616G0160
PH01006971G0030
PH01000182G0790
PH01000052G0690
PH01000020G1700
PH01000441G0730
PH01000287G1020
PH01001156G0060
PH01000000G6020
PH01000035G1950
PH01000945G0280
PH01000264G1160
PH01001498G0490
PH01000740G0550
PH01003026G0020
PH01001279G0410
PH01001076G0480
PH01000005G3220
PH01000236G0370
PH01003349G0010
PH01001344G0070
PH01002673G0180
PH01000280G1090
PH01000106G1220
PH01000131G0860
PH01006378G0040
PH01001032G0490
PH01000083G1460
PH01000254G0150
PH01001401G0070
PH01000574G0640
PH01000140G1000
PH01000656G0760
PH01000129G1010
PH01002642G0020
PH01002227G0070
PH01002189G0100
PH01000778G0130
PH01002028G0260
PH01001270G0050
PH01000019G1430
PH01001181G0050
PH01000058G1390
PH01001092G0470
PH01000044G1710
PH01002371G0090
PH01000432G0840
PH01001302G0050
PH01000284G1320
PH01000316G0170
PH01004940G0100
PH01000256G0030
PH01000296G0390
PH01000254G0430
PH01000332G1000
PH01000881G0100
PH01000374G1100
PH01003136G0020
PH01000500G0540
PH01154396G0010
PH01004890G0020
PH01002220G0280
PH01000239G0570
PH01154288G0010
PH01000841G0210
PH01000780G0120
PH01002840G0120
PH01000129G0040
PH01002592G0270
PH01000762G0520
PH01003530G0070
PH01002436G0190
PH01000367G0090
PH01000566G0340
PH01001141G0250
PH01008051G0020
PH01004791G0030
PH01001672G0340
PH01191810G0010
PH01000183G1300
PH01001320G0420
PH01000019G2510
PH01000099G1290
PH01000374G0600
PH01002498G0220
PH01002018G0330
PH01000939G0550
PH01000191G0240
PH01001704G0050
PH01000895G0410
PH01000061G0690
PH01001387G0400
PH01001865G0200
PH01000109G0700
PH01000072G1540
PH01002900G0080
PH01004342G0110
PH01004715G0010
PH01002236G0300
PH01000563G0410
PH01000214G0940
PH01000614G0210
PH01000177G0610
PH01000839G0630
PH01001274G0460
PH01004757G0020
PH01000439G0060
PH01000717G0750
PH01005827G0020
PH01000496G0250
PH01000233G0030
PH01000280G0680
PH01000063G1300
PH01002123G0270
PH01000894G0310
PH01002880G0220
PH01000056G0420
PH01000013G2450
PH01000188G0940
PH01000665G0390
PH01002335G0210
PH01000402G1010
PH01002036G0220
PH01001580G0360
PH01000773G0250
PH01003662G0190
PH01000134G0820
PH01000294G1050
PH01001055G0530
PH01000012G0700
PH01000024G1380
PH01000437G0800
PH01000012G1630
PH01004013G0020
PH01000162G1360
PH01000622G0720
PH01000314G0300
PH01000222G1210
PH01003285G0220
PH01000622G0600
PH01000130G0430
PH01000110G1100
PH01000541G0760
PH01003858G0090
PH01000047G0840
PH01000581G0810
PH01000316G0080
PH01000429G0980
PH01000445G0440
PH01001517G0060
PH01001171G0040
PH01000376G0100
PH01002235G0070
PH01000145G1020
PH01002295G0010
PH01000384G1030
PH01000152G0240
PH01002424G0080
PH01002613G0200
PH01001040G0290
PH01001115G0410
PH01000233G1010
PH01003742G0040
PH01000936G0390
PH01000232G0400
PH01000721G0380
PH01001364G0200
PH01002101G0020
PH01000077G1670
PH01000286G0100
PH01000992G0320
PH01001355G0070
PH01000489G0740
PH01000132G0260
PH01000205G0180
PH01000062G0240
PH01002437G0340
PH01000072G0870
PH01002063G0180
PH01000098G1840
PH01000777G0470
PH01002503G0110
PH01000026G0390
PH01000551G0810
PH01000000G0960
PH01000638G0410
PH01000949G0540
PH01004067G0040
PH01003475G0070
PH01001679G0290
PH01001272G0030
PH01003127G0150
PH01000363G0560
PH01004854G0090
PH01000134G0990
PH01002244G0300
PH01006040G0030
PH01000460G0470
PH01000394G0440
PH01003879G0070
PH01001827G0220
PH01000115G0490
PH01169704G0010
PH01000934G0670
PH01000370G0110
PH01006921G0020
PH01002592G0140
PH01000432G0070
PH01000978G0370
PH01000260G1020
PH01000305G0550
PH01004335G0050
PH01000574G0360
PH01001305G0250
PH01000157G0470
PH01002683G0240
PH01000070G0780
PH01000229G1190
PH01001169G0660
PH01000278G0810
PH01001378G0110
PH01000347G1060
PH01000571G0200
PH01000534G0230
PH01000086G1010
PH01000914G0350
PH01002022G0080
PH01002472G0200
PH01000014G0180
PH01000246G0190
PH01000021G2410
PH01000112G0030
PH01001552G0210
PH01000132G0430
PH01000057G2050
PH01003693G0040
PH01154088G0010
PH01018160G0010
PH01000048G0790
PH01001563G0420
PH01004717G0050
PH01001264G0320
PH01000813G0170
PH01003084G0180
PH01003119G0110
PH01000058G1870
PH01000112G0020
PH01000622G0410
PH01000431G0620
PH01001294G0180
PH01001160G0050
PH01000145G0840
PH01002800G0110
PH01000622G0520
PH01000173G1260
PH01002177G0300
PH01003637G0140
PH01000181G1330
PH01000193G0290
PH01000622G0660
PH01000068G1470
PH01000242G0510
PH01000086G0840
PH01000343G0410
PH01001621G0350
PH01002142G0100
PH01000644G0480
PH01000814G0400
PH01003130G0070
PH01000764G0590
PH01001737G0160
PH01000945G0300
PH01002611G0180
PH01006829G0040
PH01000286G0980
PH01000535G0090
PH01000004G1680
PH01005222G0050
PH01000053G1060
PH01001780G0460
PH01000831G0230
PH01001090G0120
PH01001579G0270
PH01000156G1490
PH01003398G0120
PH01010949G0020
PH01001276G0150
PH01000794G0240
PH01002820G0180
PH01002400G0130
PH01001355G0040
PH01000546G0950
PH01001397G0220
PH01001000G0090
PH01000271G0420
PH01000117G0070
PH01001688G0440
PH01001804G0110
PH01000224G1000
PH01002517G0130
PH01000524G0300
PH01000004G3030
PH01000593G0670
PH01000182G1280
PH01000093G1460
PH01000259G1240
PH01000946G0220
PH01004134G0030
PH01001036G0340
PH01000121G0040
PH01003039G0130
PH01000005G2210
PH01003329G0130
PH01000286G0270
PH01000697G0200
PH01008997G0010
PH01000216G0610
PH01000370G0210
PH01001556G0190
PH01000528G0600
PH01000533G0940
PH01000280G0970
PH01000985G0370
PH01000225G0190
PH01002883G0020
PH01151485G0010
PH01000042G1220
PH01000013G2610
PH01000736G0260
PH01000450G1030
PH01003558G0150
PH01000917G0300
PH01000099G0590
PH01002771G0080
PH01001095G0270
PH01000316G0060
PH01000830G0210
PH01004522G0070
PH01001614G0280
PH01000327G0200
PH01000102G1260
PH01001213G0390
PH01000143G0830
PH01000310G0500
PH01000978G0400
PH01001115G0740
PH01000044G1470
PH01001092G0040
PH01001220G0630
PH01007129G0030
PH01000343G0070
PH01000020G1440
PH01002201G0230
PH01000410G0760
PH01000355G0940
PH01000292G0060
PH01000147G0060
PH01000031G0750
PH01001664G0230
PH01000528G0510
PH01000095G0180
PH01000059G0210
PH01001169G0610
PH01004070G0050
PH01000293G0540
PH01000273G0520
PH01001490G0240
PH01161050G0010
PH01001896G0220
PH01002412G0140
PH01000070G0710
PH01000133G1180
PH01184738G0010
PH01000287G0640
PH01003373G0020
PH01000308G0150
PH01000887G0460
PH01000051G1910
PH01003348G0170
PH01001681G0160
PH01000309G1240
PH01001428G0040
PH01004795G0030
PH01004012G0140
PH01003758G0200
PH01000149G1320
PH01000263G0980
PH01000170G0990
PH01005999G0020
PH01000223G0230
PH01004271G0030
PH01000476G0060
PH01003092G0290
PH01000823G0020
PH01000800G0330
PH01000496G0680
PH01002980G0180
PH01000637G0360
PH01000115G0470
PH01004313G0100
PH01000028G2330
PH01000686G0330
PH01000847G0490
PH01004505G0060
PH01000268G0630
PH01218197G0010
PH01001591G0050
PH01001563G0320
PH01000014G1100
PH01001629G0480
PH01000533G0950
PH01000510G0620
PH01002316G0030
PH01017994G0010
PH01000746G0460
PH01002340G0250
PH01001651G0230
PH01000262G1180
PH01001173G0360
PH01000187G0830
PH01000410G0590
PH01000164G0160
PH01000321G0540
PH01000019G0990
PH01000957G0670
PH01003278G0110
PH01002838G0010
PH01001492G0150
PH01001113G0360
PH01000005G2820
PH01000020G2220
PH01001970G0280
PH01001761G0340
PH01000300G0530
PH01000637G0470
PH01000067G0360
PH01001343G0160
PH01003889G0090
PH01000573G0640
PH01000049G0050
PH01003704G0200
PH01000032G1740
PH01000298G0170
PH01000561G0400
PH01000741G0500
PH01001425G0140
PH01001296G0500
PH01004331G0120
PH01006027G0040
PH01001120G0450
PH01000121G1090
PH01002703G0100
PH01002290G0270
PH01004949G0070
PH01002880G0230
PH01001068G0360
PH01002113G0120
PH01001947G0150
PH01000203G0600
PH01004184G0110
PH01000231G0750
PH01001641G0200
PH01000113G1370
PH01001811G0310
PH01002396G0160
PH01001006G0550
PH01002923G0200
PH01006934G0040
PH01000067G0340
PH01000019G1700
PH01166849G0010
PH01001923G0070
PH01000535G0330
PH01000653G0330
PH01001592G0040
PH01000271G0080
PH01000801G0240
PH01001810G0360
PH01000501G0350
PH01006302G0040
PH01008008G0030
PH01004145G0010
PH01003768G0060
PH01001441G0290
PH01001121G0140
PH01000679G0760
PH01000521G0550
PH01000531G0080
PH01000926G0600
PH01000040G1260
PH01000598G0540
PH01003704G0180
PH01004683G0020
PH01001301G0200
PH01000916G0610
PH01000678G0560
PH01000095G0040
PH01001513G0460
PH01278028G0010
PH01000223G0930
PH01001214G0190
PH01000215G0800
PH01000190G0300
PH01001014G0590
PH01002115G0080
PH01000374G0390
PH01001642G0300
PH01003297G0270
PH01001683G0270
PH01000326G0320
PH01002595G0180
PH01001945G0240
PH01001582G0100
PH01001659G0290
PH01000290G0020
PH01004830G0160
PH01006116G0050
PH01002407G0280
PH01006955G0010
[truncated: 1,725 more rows]

## Sheet: Gene List (Cluster 4)
PH01000000G0550
PH01000386G0830
PH01000534G0060
PH01001228G0480
PH01002606G0090
PH01004610G0160
PH01000968G0540
PH01001200G0450
PH01001138G0130
PH01000115G0120
PH01002143G0140
PH01000272G0880
PH01000288G0160
PH01001533G0120
PH01001297G0300
PH01000005G0970
PH01000964G0280
PH01000036G1580
PH01000242G1370
PH01002368G0220
PH01005237G0060
PH01002394G0170
PH01001364G0210
PH01002448G0150
PH01000005G4070
PH01000673G0710
PH01000622G0510
PH01000000G4530
PH01000183G0980
PH01000392G0490
PH01000000G4160
PH01001939G0280
PH01000112G0010
PH01000896G0360
PH01000233G0290
PH01002686G0200
PH01002935G0050
PH01000183G0180
PH01000885G0540
PH01001197G0550
PH01000169G0870
PH01000023G1920
PH01000734G0730
PH01004012G0060
PH01000118G0790
PH01003569G0100
PH01004130G0110
PH01003803G0160
PH01197570G0010
PH01000888G0490
PH01001548G0080
PH01000046G0990
PH01002198G0230
PH01001552G0200
PH01000383G0390
PH01000402G0390
PH01058698G0010
PH01000625G0180
PH01000300G0080
PH01000350G0380
PH01000065G1460
PH01000017G1840
PH01000371G1040
PH01004186G0030
PH01002317G0150
PH01000441G0480
PH01000147G0110
PH01000523G0130
PH01000150G0920
PH01002058G0010
PH01000600G0470
PH01000473G0510
PH01000314G0270
PH01000426G0700
PH01000179G0150
PH01001692G0230
PH01002971G0110
PH01000001G3500
PH01156540G0010
PH01001998G0220
PH01000487G0400
PH01002927G0060
PH01000055G2050
PH01000892G0310
PH01000012G0330
PH01000535G0750
PH01000163G0640
PH01000467G0940
PH01000195G1330
PH01006089G0040
PH01000773G0240
PH01000036G0320
PH01000302G0440
PH01001333G0190
PH01000291G0960
PH01001288G0030
PH01002004G0180
PH01003119G0040
PH01001336G0010
PH01000493G0220
PH01000155G0320
PH01001003G0590
PH01005902G0100
PH01000681G0070
PH01000026G0280
PH01001113G0210
PH01000457G0530
PH01000171G0550
PH01000113G1220
PH01003497G0020
PH01001638G0150
PH01001228G0110
PH01003734G0050
PH01112929G0010
PH01000313G0910
PH01000021G0990
PH01000448G0580
PH01000084G0180
PH01003299G0250
PH01000335G0890
PH01000979G0300
PH01000120G0740
PH01003892G0170
PH01000058G2220
PH01004006G0090
PH01010620G0010
PH01000276G0370
PH01000092G0350
PH01000548G0360
PH01002740G0130
PH01000233G0340
PH01000435G0980
PH01001129G0570
PH01002799G0090
PH01000578G0440
PH01000731G0390
PH01000796G0480
PH01005796G0030
PH01004552G0110
PH01000993G0280
PH01001206G0580
PH01000018G0630
PH01000890G0540
PH01003159G0060
PH01002058G0310
PH01000266G0920
PH01002181G0050
PH01002295G0270
PH01000098G0690
PH01001876G0110
PH01001271G0480
PH01000035G0370
PH01000697G0030
PH01003233G0110
PH01001431G0220
PH01000932G0760
PH01000158G1370
PH01003332G0180
PH01001011G0440
PH01002132G0300
PH01000022G1920
PH01000856G0330
PH01000701G0610
PH01000664G0030
PH01000435G0650
PH01000337G0750
PH01000473G0370
PH01000329G0970
PH01002485G0050
PH01000140G0110
PH01002354G0310
PH01002416G0020
PH01000585G0420
PH01000211G0790
PH01004245G0040
PH01004245G0010
PH01000113G1410
PH01000275G0950
PH01000299G0820
PH01000622G0360
PH01000619G0040
PH01004638G0100
PH01000338G0800
PH01000290G0740
PH01001679G0360
PH01001798G0420
PH01001535G0330
PH01000083G0030
PH01000384G0540
PH01008407G0020
PH01002373G0140
PH01000134G0600
PH01000110G0830
PH01001229G0470
PH01257543G0010
PH01000114G1290
PH01000943G0520
PH01000366G0740
PH01000510G0080
PH01000190G1320
PH01000140G0560
PH01000847G0190
PH01000025G1330
PH01000672G0760
PH01002157G0050
PH01000041G1770
PH01000078G1180
PH01000012G0140
PH01000991G0160
PH01000357G0020
PH01000492G0110
PH01000110G1120
PH01000215G0900
PH01000217G0720
PH01001963G0360
PH01003383G0050
PH01002255G0060
PH01000110G1470
PH01000006G3520
PH01000109G0470
PH01000098G1510
PH01001478G0330
PH01001248G0220
PH01000068G0150
PH01001783G0230
PH01000002G1960
PH01006224G0020
PH01000465G0770
PH01000718G0820
PH01003417G0070
PH01001283G0360
PH01003673G0070
PH01001910G0420
PH01000436G0020
PH01002684G0050
PH01002245G0060
PH01002064G0130
PH01001005G0400
PH01000310G0670
PH01001689G0020
PH01001955G0070
PH01000966G0570
PH01000003G1680
PH01000481G0190
PH01000122G1760
PH01000191G0980
PH01000720G0310
PH01001101G0300
PH01007832G0020
PH01000276G1310
PH01005352G0110
PH01000985G0420
PH01001245G0180
PH01000992G0100
PH01000247G0680
PH01007228G0020
PH01002015G0040
PH01000503G0330
PH01002456G0150
PH01004233G0070
PH01004295G0070
PH01000261G1160
PH01004422G0030
PH01000176G1110
PH01000224G0220
PH01000650G0450
PH01000767G0680
PH01002373G0150
PH01004955G0040
PH01004976G0090
PH01000402G0010
PH01000063G1800
PH01236770G0010
PH01000359G0260
PH01005217G0040
PH01003547G0120
PH01003893G0010
PH01000006G0350
PH01000233G0040
PH01000012G0150
PH01000419G0780
PH01000570G0110
PH01003380G0040
PH01000239G0580
PH01000661G0110
PH01001271G0050
PH01000120G1560
PH01000707G0460
PH01000463G0410
PH01000655G0470
PH01001281G0100
PH01000087G1550
PH01000931G0460
PH01000591G0810
PH01084942G0010
PH01000943G0170
PH01000059G0560
PH01000226G1060
PH01000165G1430
PH01000120G1730
PH01003012G0040
PH01003417G0090
PH01002303G0310
PH01003059G0230
PH01002753G0170
PH01003504G0010
PH01000181G0240
PH01000483G0040
PH01003555G0050
PH01000514G0770
PH01000185G1240
PH01000164G0270
PH01001705G0160
PH01001344G0270
PH01002896G0100
PH01000140G1400
PH01000917G0260
PH01000585G0370
PH01000360G0270
PH01000061G0600
PH01005828G0050
PH01001983G0050
PH01001556G0330
PH01000287G1230
PH01005158G0020
PH01000276G0610
PH01004823G0140
PH01000204G1120
PH01000632G0360
PH01079769G0010
PH01002405G0120
PH01000083G0380
PH01002304G0260
PH01000828G0660
PH01005563G0100
PH01002343G0150
PH01000366G0220
PH01004890G0060
PH01001863G0010
PH01000572G0230
PH01001154G0060
PH01000618G0640
PH01000027G1370
PH01002648G0190
PH01000050G1350
PH01000014G0090
PH01005809G0030
PH01000288G0930
PH01001507G0560
PH01052368G0010
PH01001313G0310
PH01002971G0170
PH01000046G0910
PH01004361G0030
PH01001050G0230
PH01001109G0450
PH01000604G0660
PH01000349G0220
PH01002699G0110
PH01000917G0090
PH01001345G0340
PH01000006G2600
PH01002799G0130
PH01000445G0760
PH01005195G0090
PH01002609G0030
PH01001181G0250
PH01003962G0110
PH01001071G0480
PH01001283G0080
PH01000246G0420
PH01005219G0010
PH01001155G0120
PH01000118G0230
PH01000608G0840
PH01165156G0010
PH01000653G0020
PH01000890G0520
PH01000176G0400
PH01000187G1110
PH01000302G0080
PH01000014G2580
PH01001355G0430
PH01000316G0160
PH01000368G0980
PH01000412G0910
PH01000311G0170
PH01001328G0520
PH01005033G0050
PH01002432G0280
PH01001653G0210
PH01000099G1070
PH01000185G0570
PH01000203G0860
PH01000003G2320
PH01000004G1210
PH01000533G0830
PH01002168G0020
PH01000319G0490
PH01000321G0400
PH01000707G0930
PH01000868G0500
PH01002762G0110
PH01003370G0060
PH01003158G0120
PH01000073G1270
PH01000618G0550
PH01001191G0150
PH01001255G0210
PH01228278G0010
PH01000133G1490
PH01000047G0350
PH01001661G0450
PH01000553G0690
PH01000079G0990
PH01269761G0010
PH01000035G2440
PH01000030G0890
PH01000036G2080
PH01000608G0310
PH01006252G0050
PH01000006G3200
PH01000065G0400
PH01000172G0030
PH01003332G0010
PH01002010G0330
PH01000978G0590
PH01000865G0180
PH01000866G0070
PH01001710G0260
PH01000064G0990
PH01001384G0540
PH01000033G2300
PH01000251G0610
PH01003994G0140
PH01001259G0160
PH01000328G0660
PH01000558G0790
PH01001091G0310
PH01000276G0150
PH01000571G0460
PH01003460G0070
PH01002414G0300
PH01000026G0730
PH01001985G0040
PH01000001G4680
PH01004885G0050
PH01001563G0370
PH01028191G0010
PH01001458G0140
PH01000567G0250
PH01001540G0130
PH01000002G3860
PH01002071G0370
PH01000253G0990
PH01001029G0480
PH01000002G2300
PH01006080G0030
PH01000326G0490
PH01001663G0170
PH01000033G1960
PH01001439G0210
PH01000002G0950
PH01003129G0210
PH01000259G1320
PH01000213G0210
PH01001877G0230
PH01001939G0180
PH01002049G0370
PH01002582G0140
PH01000442G0880
PH01000017G1990
PH01003351G0060
PH01002774G0270
PH01266427G0010
PH01000908G0440
PH01003083G0110
PH01000832G0430
PH01000417G0710
PH01001962G0270
PH01002305G0370
PH01000064G0750
PH01000354G0440
PH01000466G0080
PH01004123G0090
PH01002057G0150
PH01000889G0640
PH01002276G0150
PH01003232G0110
PH01000523G0480
PH01004291G0030
PH01000072G1360
PH01004165G0040
PH01002050G0030
PH01000798G0300
PH01001078G0250
PH01000783G0680
PH01006158G0060
PH01001806G0160
PH01002998G0240
PH01005066G0010
PH01000645G0210
PH01002057G0210
PH01000377G0810
PH01189090G0010
PH01000925G0290
PH01000122G0460
PH01000494G0890
PH01001757G0270
PH01000708G0390
PH01037242G0010
PH01000626G0090
PH01000078G1620
PH01000474G0310
PH01263483G0010
PH01000095G0770
PH01004004G0130
PH01000477G0860
PH01000437G0730
PH01004105G0040
PH01000147G0600
PH01000159G0150
PH01000486G0200
PH01001963G0340
PH01000307G0180
PH01000445G0610
PH01002522G0190
PH01000945G0040
PH01000574G0340
PH01000103G0040
PH01000789G0320
PH01000072G1610
PH01000598G0880
PH01000033G2260
PH01002962G0030
PH01000435G0460
PH01000002G2510
PH01000949G0410
PH01000991G0530
PH01001064G0420
PH01000152G0680
PH01000012G1330
PH01000082G0060
PH01000191G0360
PH01000779G0570
PH01000049G0320
PH01000289G0960
PH01000761G0690
PH01000043G2130
PH01003351G0100
PH01002164G0250
PH01000099G0250
PH01000431G0930
PH01001619G0110
PH01000653G0240
PH01002403G0100
PH01000142G1080
PH01000262G0230
PH01000095G0630
PH01000274G0860
PH01000439G1050
PH01000136G1650
PH01000973G0210
PH01000371G0270
PH01003100G0030
PH01000816G0130
PH01003847G0090
PH01000426G0830
PH01004098G0080
PH01004291G0160
PH01000064G1990
PH01002181G0070
PH01000552G0300
PH01000064G0590
PH01000797G0130
PH01000642G0140
PH01000279G0580
PH01000060G0310
PH01000133G0200
PH01000029G0360
PH01003421G0140
PH01002725G0180
PH01000017G1500
PH01000451G0780
PH01003629G0020
PH01005983G0010
PH01000376G0230
PH01000353G0190
PH01004019G0110
PH01000583G0420
PH01003056G0020
PH01000100G0690
PH01000227G0270
PH01006348G0020
PH01000889G0090
PH01002963G0090
PH01001405G0100
PH01000384G0920
PH01000060G0430
PH01000023G1730
PH01000895G0220
PH01000429G0240
PH01000227G0690
PH01000433G0890
PH01000841G0440
PH01000140G0100
PH01000013G2230
PH01000056G0850
PH01000786G0680
PH01001222G0160
PH01004827G0050
PH01000901G0710
PH01000613G0090
PH01000556G0470
PH01008584G0010
PH01000581G0300
PH01002135G0340
PH01000922G0370
PH01001796G0310
PH01000224G1180
PH01005225G0030
PH01000618G0440
PH01000363G0950
PH01002342G0040
PH01000432G0520
PH01003093G0130
PH01004122G0140
PH01003800G0180
PH01001073G0530
PH01001480G0380
PH01000618G0360
PH01001221G0100
PH01000050G1490
PH01004459G0060
PH01000124G1120
PH01000424G0680
PH01000060G1760
PH01001438G0500
PH01001991G0310
PH01000117G0860
PH01000271G0300
PH01000632G0290
PH01000219G1160
PH01000317G0970
PH01000036G0640
PH01000900G0410
PH01002656G0050
PH01001009G0200
PH01000915G0510
PH01000083G1570
PH01000131G0440
PH01000184G0020
PH01001142G0210
PH01006611G0030
PH01000113G1420
PH01000327G0410
PH01000049G0720
PH01000188G1090
PH01002124G0110
PH01000568G0060
PH01000239G0590
PH01002159G0270
PH01000664G0660
PH01002340G0130
PH01002064G0260
PH01005310G0030
PH01000158G1070
PH01002043G0130
PH01001236G0480
PH01000064G1240
PH01000050G1280
PH01000494G0450
PH01002448G0260
PH01001538G0330
PH01005107G0060
PH01004450G0130
PH01000478G0130
PH01002767G0210
PH01001221G0180
PH01000253G0490
PH01001383G0140
PH01002147G0080
PH01002473G0230
PH01001669G0150
PH01002546G0230
PH01001116G0310
PH01000064G1230
PH01000337G0050
PH01000580G0020
PH01000564G0240
PH01000119G1000
PH01001313G0290
PH01001391G0430
PH01004458G0030
PH01002132G0050
PH01001178G0330
PH01000295G0760
PH01000638G0340
PH01002417G0110
PH01001308G0200
PH01000390G0820
PH01000170G0490
PH01001295G0420
PH01000321G0390
PH01001905G0030
PH01000321G0960
PH01000290G1110
PH01000750G0270
PH01001194G0420
PH01001191G0020
PH01001543G0210
PH01002506G0280
PH01004681G0060
PH01002302G0070
PH01003342G0070
PH01000034G2180
PH01000684G0180
PH01002868G0010
PH01005293G0030
PH01001009G0140
PH01001239G0300
PH01000197G0740
PH01000946G0240
PH01000992G0090
PH01000212G0180
PH01000514G0760
PH01000059G0810
PH01000198G0460
PH01001613G0110
PH01001206G0430
PH01001599G0240
PH01000156G0910
PH01002719G0140
PH01000103G1690
PH01000229G1390
PH01002411G0330
PH01000029G2250
PH01000549G0160
PH01005465G0070
PH01000074G0030
PH01000010G0740
PH01000054G2410
PH01000502G0660
PH01001988G0200
PH01004374G0040
PH01000195G0070
PH01001390G0320
PH01000068G0130
PH01000834G0490
PH01000024G1060
PH01000640G0670
PH01000455G0210
PH01000418G0350
PH01002417G0070
PH01000140G0440
PH01000887G0040
PH01004903G0030
PH01000234G0310
PH01002010G0310
PH01000938G0140
PH01001115G0390
PH01000759G0260
PH01002462G0120
PH01003446G0140
PH01001808G0250
PH01001513G0250
PH01000511G0210
PH01001620G0180
PH01000005G4060
PH01002874G0100
PH01000947G0420
PH01000626G0620
PH01000356G0540
PH01000138G1290
PH01000710G0830
PH01082252G0010
PH01066214G0010
PH01002740G0150
PH01000743G0090
PH01000045G1600
PH01000875G0350
PH01005143G0030
PH01002622G0210
PH01000089G1400
PH01255753G0010
PH01001674G0280
PH01000068G0020
PH01000124G0280
PH01001289G0130
PH01000076G0630
PH01001535G0340
PH01002474G0210
PH01000297G0240
PH01004247G0090
PH01000026G1190
PH01000156G0690
PH01000598G0850
PH01004090G0100
PH01000817G0040
PH01000243G0510
PH01000611G0390
PH01000005G2030
PH01002954G0180
PH01000178G0580
PH01001573G0060
PH01000784G0200
PH01000789G0020
PH01002698G0220
PH01000650G0430
PH01001739G0210
PH01002344G0020
PH01002344G0400
PH01003857G0160
PH01000450G0890
PH01000352G0050
PH01000300G0110
PH01001522G0190
PH01000006G3340
PH01001379G0450
PH01000987G0210
PH01000068G0780
PH01000078G1470
PH01000251G0130
PH01000722G0060
PH01000053G1520
PH01000450G0220
PH01001652G0260
PH01000378G0690
PH01000169G0700
PH01000115G1120
PH01000586G0720
PH01001808G0240
PH01051785G0010
PH01000721G0520
PH01000383G0690
PH01002385G0200
PH01000411G0040
PH01000680G0550
PH01000762G0700
PH01001573G0110
PH01001785G0170
PH01000038G1650
PH01000528G0070
PH01005256G0010
PH01000560G1090
PH01000845G0390
PH01065210G0010
PH01002166G0080
PH01002119G0300
PH01000141G0940
PH01013201G0010
PH01000013G1480
PH01000428G0920
PH01000842G0670
PH01001235G0120
PH01001490G0200
PH01000000G1840
PH01001010G0220
PH01000303G0880
PH01001592G0250
PH01000746G0660
PH01000411G0240
PH01000595G0480
PH01003708G0150
PH01001385G0420
PH01003146G0070
PH01001406G0370
PH01000359G0870
PH01000109G0850
PH01001569G0080
PH01001400G0220
PH01000645G0040
PH01000074G1250
PH01001161G0430
PH01000087G0240
PH01000162G0410
PH01000000G6800
PH01000033G1970
PH01000195G1170
PH01000458G0130
PH01000264G0610
PH01000740G0170
PH01140719G0010
PH01002233G0190
PH01001058G0130
PH01002425G0150
PH01003944G0080
PH01000411G0170
PH01004288G0070
PH01000170G0510
PH01002392G0160
PH01002528G0290
PH01000002G3990
PH01002369G0110
PH01000246G1000
PH01001689G0010
PH01000065G1710
PH01001475G0350
PH01002705G0220
PH01000629G0230
PH01001074G0410
PH01000980G0320
PH01001072G0510
PH01003380G0220
PH01000886G0120
PH01000280G0620
PH01000164G0450
PH01000891G0020
PH01000136G1440
PH01001926G0150
PH01001878G0010
PH01000430G0050
PH01000005G1390
PH01000012G0160
PH01001548G0020
PH01002895G0180
PH01000466G0100
PH01004218G0100
PH01004625G0170
PH01001203G0150
PH01001235G0510
PH01000359G0530
PH01000198G0300
PH01000266G0590
PH01000463G0930
PH01000328G0180
PH01000376G0330
PH01000044G1890
PH01000575G0180
PH01001071G0280
PH01001759G0140
PH01246511G0010
PH01001012G0050
PH01000092G1150
PH01000301G0700
PH01002767G0160
PH01001083G0100
PH01000769G0340
PH01000972G0260
PH01001197G0410
PH01000232G0190
PH01000520G0320
PH01000179G0300
PH01000429G0620
PH01000293G0280
PH01003955G0060
PH01000255G0380
PH01003602G0100
PH01000268G0950
PH01001125G0060
PH01000124G1110
PH01270106G0010
PH01000095G1690
PH01000018G0640
PH01000770G0050
PH01154077G0010
PH01000391G0080
PH01001206G0010
PH01001187G0230
PH01001051G0170
PH01003852G0090
PH01001215G0440
PH01000011G1350
PH01000068G1890
PH01128416G0010
PH01001281G0080
PH01000039G0390
PH01094810G0010
PH01001074G0430
PH01001318G0480
PH01000642G0650
PH01000035G2370
PH01002312G0110
PH01001608G0330
PH01002571G0200
PH01000035G0110
PH01000366G0240
PH01000122G1350
PH01002025G0150
PH01005309G0080
PH01001592G0240
PH01001441G0030
PH01235299G0010
PH01000313G1120
PH01000317G0080
PH01000164G0340
PH01000408G0920
PH01002528G0300
PH01000421G0650
PH01001214G0520
PH01000337G0100
PH01002852G0200
PH01001792G0070
PH01000173G0120
PH01000023G0560
PH01000762G0790
PH01000723G0440
PH01000258G1040
PH01000866G0080
PH01170277G0010
PH01000037G1270
PH01003365G0070
PH01001947G0420
PH01000122G1240
PH01000047G1410
PH01003461G0180
PH01000949G0210
PH01000114G0660
PH01001314G0550
PH01000287G0170
PH01001418G0060
PH01000015G2210
PH01000101G0140
PH01000276G0640
PH01000556G0330
PH01039130G0010
PH01001030G0220
PH01001154G0070
PH01002656G0160
PH01002200G0270
PH01000135G0900
PH01001327G0480
PH01000144G1620
PH01000094G0800
PH01003150G0120
PH01000949G0040
PH01002588G0080
PH01000188G1330
PH01001917G0130
PH01002523G0030
PH01000804G0390
PH01000943G0560
PH01002495G0210
PH01002053G0290
PH01003903G0070
PH01000322G1080
PH01002335G0040
PH01000751G0310
PH01000207G1290
PH01000008G2420
PH01000835G0190
PH01000321G0070
PH01000724G0680
PH01000371G0320
PH01000736G0670
PH01003012G0130
PH01000134G0970
PH01000154G1540
PH01000840G0410
PH01005485G0110
PH01000002G3240
PH01004290G0030
PH01000158G0320
PH01000060G1600
PH01000379G0890
PH01001699G0340
PH01011294G0010
PH01000740G0150
PH01000050G0970
PH01000172G1020
PH01000088G0540
PH01004034G0080
PH01001204G0140
PH01000122G1280
PH01001817G0240
PH01000440G0580
PH01002053G0200
PH01001457G0010
PH01004452G0110
PH01004160G0100
PH01000079G0360
PH01005639G0010
PH01000441G0270
PH01000012G1160
PH01002725G0230
PH01000625G0220
PH01001722G0310
PH01002143G0260
PH01000467G0390
PH01000778G0190
PH01002441G0040
PH01000606G0550
PH01000038G0390
PH01008192G0010
PH01002119G0280
PH01000164G0660
PH01217799G0010
PH01001889G0220
PH01001904G0170
PH01003065G0120
PH01003167G0070
PH01000685G0220
PH01000191G0340
PH01000014G0040
PH01005938G0020
PH01004286G0070
PH01004403G0090
PH01001083G0380
PH01000432G0390
PH01000043G0170
PH01001276G0590
PH01002921G0250
PH01000113G0530
PH01000904G0150
PH01004483G0030
PH01001882G0280
PH01001259G0100
PH01000000G3310
PH01000028G1770
PH01001113G0010
PH01000378G0140
PH01001046G0270
PH01003376G0010
PH01000433G0070
PH01000412G0410
PH01000014G0070
PH01004098G0040
PH01002717G0020
PH01162688G0010
PH01001848G0050
PH01000423G1050
PH01000371G0350
PH01000378G0710
PH01001962G0110
PH01000049G1410
PH01001910G0280
PH01000632G0280
PH01000706G0160
PH01002076G0020
PH01000699G0610
PH01004366G0040
PH01003989G0030
PH01001191G0420
PH01001946G0100
PH01000254G1020
PH01002885G0150
PH01004081G0040
PH01000193G0320
PH01117651G0010
PH01004067G0120
PH01001103G0370
PH01002937G0050
PH01000029G1730
PH01004469G0050
PH01003154G0110
PH01000140G0540
PH01002116G0120
PH01000778G0200
PH01000270G0660
PH01000846G0120
PH01000387G0650
PH01001274G0540
PH01000023G1710
PH01000295G0860
PH01000402G0600
PH01000029G1330
PH01000056G0640
PH01000511G0240
PH01002411G0420
PH01002105G0330
PH01000622G0080
PH01001573G0520
PH01000532G0250
PH01000257G0470
PH01002868G0030
PH01001248G0260
PH01001551G0070
PH01006982G0010
PH01000666G0650
PH01002142G0290
PH01001213G0380
PH01000662G0600
PH01001314G0520
PH01000333G1120
PH01000437G0250
PH01000915G0690
PH01000214G0460
PH01000804G0510
PH01000426G0350
PH01000281G0480
PH01001626G0320
PH01002211G0140
PH01004101G0050
PH01000829G0320
PH01002460G0150
PH01000560G0240
PH01000804G0310
PH01002240G0030
PH01003666G0150
PH01000113G1200
PH01000013G2480
PH01000184G0470
PH01003302G0040
PH01003236G0040
PH01003539G0130
PH01000500G0020
PH01000029G0340
PH01003000G0060
PH01002058G0270
PH01000192G0180
PH01001071G0470
PH01000634G0610
PH01000583G0410
PH01001005G0570
PH01000571G0580
PH01000384G0350
PH01000343G0890
PH01005526G0070
PH01002184G0350
PH01160333G0010
PH01205692G0010
PH01000102G1230
PH01003328G0070
PH01000409G1000
PH01001943G0260
PH01000432G0670
PH01000410G0380
PH01000101G1030
PH01003251G0010
PH01000122G0320
PH01000032G1340
PH01000224G0970
PH01000842G0280
PH01001052G0090
PH01001224G0490
PH01001537G0170
PH01004609G0080
PH01005660G0030
PH01053146G0010
PH01162872G0010
PH01000204G1110
PH01002361G0300
PH01002302G0220
PH01001308G0330
PH01002535G0020
PH01001179G0110
PH01000122G0480
PH01000286G0480
PH01178334G0010
PH01002586G0010
PH01001219G0020
PH01000203G0890
PH01000021G2400
PH01003890G0060
PH01000041G1270
PH01002374G0260
PH01000212G0170
PH01000262G1100
PH01001041G0100
PH01000650G0640
PH01000736G0070
PH01002147G0070
PH01001216G0290
PH01000142G0060
PH01000637G0310
PH01000025G2230
PH01001161G0290
PH01000882G0580
PH01000071G0980
PH01000463G0340
PH01000076G0220
PH01000028G1790
PH01002973G0070
PH01000075G1700
PH01000173G0090
PH01000182G1350
PH01005113G0070
PH01000302G0730
PH01000438G0100
PH01000364G0120
PH01000075G1770
PH01001219G0240
PH01001996G0240
PH01004659G0050
PH01000439G0840
PH01001648G0190
PH01000251G0570
PH01002851G0080
PH01001577G0310
PH01000356G0480
PH01004169G0100
PH01000604G0930
PH01001009G0240
PH01000267G0670
PH01000246G0510
PH01000317G0060
PH01000642G0850
PH01000701G0520
PH01000955G0510
PH01002829G0140
PH01002911G0180
PH01002792G0180
PH01000581G0690
PH01000472G0230
PH01002502G0070
PH01000072G1500
PH01001691G0130
PH01001544G0190
PH01000757G0270
PH01000043G2150
PH01000021G1200
PH01002213G0250
PH01000901G0300
PH01000269G0880
PH01000085G1360
PH01001724G0360
PH01001692G0300
PH01000958G0240
PH01001415G0050
PH01002880G0120
PH01001262G0380
PH01000007G3570
PH01000356G0410
PH01002073G0290
PH01000062G0130
PH01003030G0110
PH01035571G0010
PH01001231G0510
PH01000894G0440
PH01001982G0100
PH01004749G0010
PH01000090G0050
PH01066163G0010
PH01000184G0010
PH01001572G0450
PH01002134G0120
PH01000010G0320
PH01004055G0040
PH01000803G0160
PH01003418G0070
PH01003695G0010
PH01001931G0060
PH01000140G0840
PH01001071G0580
PH01001544G0300
PH01000571G0500
PH01003380G0150
PH01000567G0390
PH01001350G0210
PH01008027G0010
PH01001544G0200
PH01000027G0800
PH01001108G0120
PH01001191G0400
PH01003130G0250
PH01000069G1120
PH01000223G0520
PH01005232G0010
PH01000036G0350
PH01000206G0710
PH01003405G0160
PH01000072G0130
PH01005573G0030
PH01000264G1180
PH01001046G0190
PH01003759G0160
PH01001834G0290
PH01000347G1090
PH01001472G0070
PH01000999G0230
PH01000322G1070
PH01213872G0010
PH01002495G0290
PH01001385G0460
PH01000262G0160
PH01030125G0010
PH01000065G1770
PH01000038G0560
PH01001692G0030
PH01000133G0930
PH01000081G1170
PH01000828G0130
PH01001580G0120
PH01000059G0480
PH01002019G0350
PH01000260G0620
PH01000046G0650
PH01000056G0630
PH01005087G0110
PH01001074G0520
PH01005076G0020
PH01002866G0090
PH01003339G0020
PH01001016G0670
PH01004652G0010
PH01001326G0560
PH01256985G0010
PH01000637G0300
PH01000044G0090
PH01000810G0650
PH01000123G0830
PH01086424G0010
PH01000564G0880
PH01000209G0680
PH01002954G0050
PH01003059G0220
PH01001472G0200
PH01001155G0390
PH01002288G0090
PH01000674G0490
PH01000367G0330
PH01000531G0350
PH01000693G0660
PH01000147G1310
PH01000814G0190
PH01000314G0920
PH01098998G0010
PH01000653G0880
PH01000036G2070
PH01002911G0090
PH01003874G0020
PH01000585G0580
PH01004010G0010
PH01001608G0280
PH01001029G0360
PH01000275G0720
PH01000100G1750
PH01001655G0300
PH01003482G0100
PH01001798G0260
PH01000040G0430
PH01000414G0890
PH01171633G0010
PH01000537G0800
PH01000608G0480
PH01003267G0140
PH01003943G0060
PH01000944G0090
PH01001018G0530
PH01000197G0460
PH01000131G0110
PH01002964G0120
PH01000325G1040
PH01008005G0010
PH01000857G0540
PH01000387G0070
PH01000521G0120
PH01001706G0050
PH01000246G1150
PH01000264G0060
PH01000162G0760
PH01000048G1000
PH01001390G0040
PH01005242G0030
PH01000921G0300
PH01000003G3670
PH01000685G0710
PH01001603G0400
PH01000083G1530
PH01001125G0390
PH01000201G0740
PH01000334G0280
PH01000265G1050
PH01002188G0360
PH01000094G0540
PH01000122G1120
PH01004439G0140
PH01000000G5090
PH01000003G3690
PH01000301G0070
PH01000972G0310
PH01000300G0400
PH01000129G0560
PH01003212G0120
PH01000524G0430
PH01001672G0380
PH01000509G0650
PH01000041G1140
PH01000462G0390
PH01000192G0600
PH01002447G0130
PH01005343G0030
PH01001693G0310
PH01000134G0500
PH01002396G0040
PH01003594G0020
PH01000365G0600
PH01005346G0030
PH01000938G0160
PH01000572G0830
PH01001010G0180
PH01001217G0570
PH01000908G0430
PH01000496G0500
PH01000370G0970
PH01000076G1820
PH01001253G0390
PH01000978G0310
PH01001584G0360
PH01000544G0090
PH01000198G0290
PH01000483G0230
PH01180128G0010
PH01001044G0430
PH01002295G0280
PH01001888G0390
PH01001903G0390
PH01002172G0060
PH01000210G0760
PH01002523G0010
PH01000901G0320
PH01000197G0580
PH01001353G0030
PH01000268G0530
PH01001994G0060
PH01000209G0200
PH01000637G0320
PH01002290G0110
PH01000152G0970
PH01001029G0270
PH01000734G0060
PH01002036G0040
PH01002669G0080
PH01000991G0700
PH01002515G0320
PH01001066G0520
PH01000991G0720
PH01000015G2850
PH01000507G0310
PH01000718G0420
PH01175802G0010
PH01002144G0270
PH01000433G0830
PH01000055G1960
PH01000368G0890
PH01000829G0240
PH01000865G0390
PH01000286G0990
PH01000000G7400
PH01003037G0140
PH01000249G0140
PH01000877G0400
PH01000366G0230
PH01002017G0090
PH01000220G0900
PH01002027G0030
PH01000021G0020
PH01001868G0090
PH01000505G1060
PH01000017G1140
PH01003634G0030
PH01000948G0420
PH01003168G0040
PH01006123G0050
PH01106932G0010
PH01001673G0230
PH01000718G0720
PH01001370G0090
PH01001034G0180
PH01000171G0860
PH01003497G0070
PH01004831G0060
PH01000023G2040
PH01004629G0140
PH01003917G0090
PH01000944G0100
PH01000498G0210
PH01161361G0010
PH01001898G0090
PH01000019G0260
PH01000026G2110
PH01004803G0050
PH01000229G1170
PH01000277G0430
PH01004304G0100
PH01000031G0480
PH01003431G0070
PH01001588G0480
PH01268105G0010
PH01001303G0370
PH01000155G1460
PH01003207G0210
PH01000551G0630
PH01001015G0160
PH01000097G0840
PH01000160G0940
PH01002582G0120
PH01000130G0100
PH01000081G0490
PH01001019G0200
PH01002089G0330
PH01001488G0350
PH01002224G0190
PH01002178G0270
PH01001245G0400
PH01000088G0900
PH01000705G0780
PH01000331G0820
PH01001429G0280
PH01000788G0330
PH01000045G1370
PH01000498G0270
PH01000452G0450
PH01000243G0690
PH01001762G0370
PH01003687G0110
PH01001225G0350
PH01001556G0050
PH01000417G1130
PH01001118G0420
PH01002911G0010
PH01001683G0140
PH01001572G0470
PH01000164G0490
PH01000234G0390
PH01000141G0920
PH01001205G0060
PH01000376G0220
PH01004659G0030
PH01001064G0150
PH01000261G0750
PH01000383G0900
PH01001931G0070
PH01000193G0720
PH01000791G0180
PH01000019G2100
PH01000548G0370
PH01001672G0160
PH01003755G0020
PH01000197G0200
PH01000120G0730
PH01000245G1060
PH01001153G0140
PH01002957G0150
PH01000035G0390
PH01000068G1680
PH01000365G0310
PH01000068G1650
PH01001057G0390
PH01003522G0180
PH01000135G1520
PH01005885G0040
PH01001177G0520
PH01063291G0010
PH01004041G0090
PH01001108G0350
PH01000913G0440
PH01000868G0410
PH01000271G0130
PH01007939G0030
PH01000529G0260
PH01004849G0060
PH01000057G0130
PH01000367G0610
PH01000865G0440
PH01002244G0320
PH01000227G0250
PH01002383G0120
PH01000287G0520
PH01000534G0050
PH01001575G0100
PH01001544G0080
PH01001685G0440
PH01068923G0010
PH01000223G0730
PH01000327G1100
PH01000700G0540
PH01000459G0550
PH01001878G0040
PH01000714G0630
PH01002078G0040
PH01004668G0050
PH01001592G0110
PH01002128G0030
PH01000650G0150
PH01002101G0240
PH01000103G0560
PH01007972G0020
PH01002585G0290
PH01000025G0860
PH01001917G0090
PH01000289G1080
PH01000748G0320
PH01003016G0210
PH01000616G0280
PH01000336G1160
PH01001621G0390
PH01000534G0070
PH01000167G0690
PH01000025G1140
PH01000706G0180
PH01002636G0200
PH01000416G0920
PH01003052G0100
PH01004181G0030
PH01000111G1510
PH01000758G0450
PH01003190G0010
PH01000771G0460
PH01002689G0060
PH01000531G0200
PH01000622G0770
PH01001450G0410
PH01001890G0340
PH01005306G0050
PH01000780G0260
PH01000149G0350
PH01002550G0260
PH01003505G0200
PH01000578G0590
PH01000651G0650
PH01000134G0890
PH01007118G0040
PH01000090G1240
PH01000261G0790
PH01000021G0830
PH01001710G0170
PH01001299G0500
PH01000309G0940
PH01002872G0250
PH01000571G0490
PH01006498G0040
PH01000796G0220
PH01000293G0890
PH01000227G0720
PH01274448G0010
PH01004526G0170
PH01004898G0060
PH01000117G0790
PH01000287G1110
PH01005189G0100
PH01000702G0160
PH01000124G1430
PH01000347G0470
PH01000062G1960
PH01000178G1300
PH01002647G0020
PH01000378G0990
PH01000303G0040
PH01100016G0010
PH01001235G0150
PH01004270G0050
PH01000536G0460
PH01000820G0620
PH01002436G0140
PH01000276G1300
PH01001444G0400
PH01002141G0160
PH01001275G0530
PH01001578G0450
PH01000042G0300
PH01000288G0990
PH01000033G2450
PH01007485G0020
PH01000901G0390
PH01001831G0040
PH01002919G0180
PH01000096G0380
PH01000148G1160
PH01000048G1310
PH01000511G0710
PH01000860G0710
PH01000125G0760
PH01001074G0390
PH01000118G1630
PH01000040G1920
PH01001122G0120
PH01000753G0200
PH01000030G1240
PH01001375G0180
PH01000300G0160
PH01002344G0050
PH01000115G1020
PH01000159G0540
PH01003111G0200
PH01002289G0250
PH01000101G1220
PH01000829G0210
PH01002499G0090
PH01003440G0020
PH01002235G0150
PH01004792G0040
PH01001353G0020
PH01001618G0250
PH01004098G0030
PH01000009G0360
PH01000040G0360
PH01001845G0130
PH01003223G0230
PH01000197G0570
PH01000117G0520
PH01001032G0350
PH01000851G0380
PH01000407G0220
PH01000580G0040
PH01000852G0760
PH01005435G0020
PH01003003G0040
PH01000053G1250
PH01000010G0990
PH01002806G0200
PH01000434G0400
PH01001268G0200
PH01000000G5130
PH01001101G0220
PH01003045G0110
PH01000317G0210
PH01000838G0360
PH01000017G0370
PH01000361G0630
PH01001229G0350
PH01000922G0680
PH01001537G0220
PH01003464G0010
PH01001919G0090
PH01002784G0240
PH01001470G0190
PH01000054G1380
PH01005306G0040
PH01000053G2220
PH01001739G0220
PH01003684G0020
PH01000520G0330
PH01000503G0850
PH01000176G0610
PH01000046G1190
PH01000421G0270
PH01002417G0100
PH01000154G0910
PH01000070G0660
PH01000184G0130
PH01003073G0020
PH01000026G1450
PH01000583G0440
PH01000251G0250
PH01000255G0130
PH01000008G1540
PH01003072G0180
PH01003178G0150
PH01137521G0010
PH01000020G0360
PH01004428G0140
PH01048879G0010
PH01000444G0090
PH01002757G0030
PH01000762G0290
PH01000162G0450
PH01000031G0910
PH01004481G0100
PH01001005G0320
PH01000046G0800
PH01001009G0130
PH01001555G0250
PH01001619G0150
PH01000005G1180
PH01001137G0480
PH01000742G0250
PH01002883G0010
PH01000002G1400
PH01000287G0940
PH01000560G0750
PH01004764G0030
PH01000968G0230
PH01000750G0620
PH01003560G0030
PH01000497G0730
PH01002425G0220
PH01055856G0010
PH01000457G0280
PH01002544G0120
PH01000329G1010
PH01000327G0730
PH01000305G0200
PH01000084G0810
PH01002353G0020
PH01001469G0480
PH01158466G0010
PH01000816G0180
PH01000928G0360
PH01005433G0090
PH01003491G0130
PH01000056G0810
PH01000039G0530
PH01000509G0790
PH01001885G0190
PH01000057G0240
PH01001577G0130
PH01001521G0150
PH01007388G0050
PH01002924G0010
PH01000397G0940
PH01002340G0320
PH01000473G0980
PH01000367G0730
PH01000040G0970
PH01046548G0010
PH01000278G0190
PH01000150G0150
PH01005519G0070
PH01000112G1060
PH01000818G0470
PH01002734G0310
PH01002521G0030
PH01029165G0010
PH01001161G0280
PH01001268G0250
PH01003953G0090
PH01000383G0480
PH01000197G0530
PH01179542G0010
PH01002124G0100
PH01001876G0350
PH01001748G0040
PH01002131G0320
PH01001069G0410
PH01045076G0010
PH01000606G0250
PH01000280G0610
PH01000026G0350
PH01002515G0010
PH01000097G0900
PH01000952G0590
PH01000141G1130
PH01001806G0360
PH01000000G5710
PH01001372G0150
PH01001483G0130
PH01001570G0290
PH01000144G1200
PH01000080G0960
PH01000778G0290
PH01001431G0380
PH01001513G0050
PH01000324G0560
PH01001624G0150
PH01000558G0510
PH01001955G0240
PH01000251G0200
PH01000390G0420
PH01000575G0040
PH01000383G0090
PH01000020G1860
PH01001873G0040
PH01000007G2100
PH01002317G0050
PH01000456G0450
PH01000766G0170
PH01002773G0050
PH01000036G0110
PH01000393G0840
PH01000140G0450
PH01005526G0030
PH01000243G0550
PH01001053G0320
PH01000770G0030
PH01000553G0260
PH01000185G1020
PH01000123G0400
PH01000666G0870
PH01000283G0400
PH01000122G0090
PH01006035G0050
PH01000652G0020
PH01001720G0150
PH01000560G0590
PH01000212G0090
PH01000207G0720
PH01004993G0070
PH01001068G0250
PH01001275G0490
PH01001251G0410
PH01000161G0100
PH01000632G0380
PH01000012G1060
PH01000026G0040
PH01000013G1120
PH01003107G0180
PH01000040G1560
PH01260580G0010
PH01003838G0030
PH01002070G0120
PH01008957G0020
PH01002108G0230
PH01002270G0090
PH01001358G0290
PH01001528G0360
PH01002358G0100
PH01000406G0410
PH01000781G0750
PH01000198G0710
PH01000771G0560
PH01000019G1090
PH01000195G1320
PH01005225G0070
PH01000176G0920
PH01000169G0440
PH01002517G0290
PH01001685G0430
PH01000289G0950
PH01001223G0350
PH01002775G0150
PH01001761G0090
PH01000728G0150
PH01000622G0030
PH01003798G0030
PH01001077G0300
PH01002443G0110
PH01001601G0110
PH01002165G0010
PH01003944G0140
[truncated: 510 more rows]

## Sheet: Gene List (Cluster 5)
PH01000229G0390
PH01002495G0330
PH01143771G0010
PH01001090G0500
PH01005503G0090
PH01000064G1520
PH01001131G0040
PH01001115G0640
PH01000054G1610
PH01000042G0920
PH01003727G0140
PH01001814G0130
PH01002177G0070
PH01001110G0250
PH01000779G0290
PH01000502G0840
PH01001027G0050
PH01000791G0710
PH01002830G0260
PH01002303G0100
PH01034586G0010
PH01000622G0680
PH01000992G0340
PH01000425G0420
PH01000023G1280
PH01001996G0260
PH01005123G0080
PH01000260G0560
PH01000423G0270
PH01000295G0700
PH01002445G0270
PH01015639G0010
PH01003692G0010
PH01003222G0150
PH01000887G0530
PH01001428G0340
PH01002828G0050
PH01002944G0190
PH01001003G0740
PH01003433G0140
PH01005060G0020
PH01000706G0760
PH01000669G0620
PH01000586G0860
PH01000338G0460
PH01000367G0850
PH01000490G0360
PH01000244G0360
PH01000012G2620
PH01003464G0120
PH01000104G1110
PH01000265G0420
PH01000723G0170
PH01002135G0320
PH01002142G0150
PH01001613G0100
PH01002104G0370
PH01000536G0430
PH01003495G0010
PH01000142G0610
PH01002766G0170
PH01002642G0170
PH01001087G0530
PH01088092G0010
PH01000297G0030
PH01000288G0570
PH01001339G0220
PH01000436G0050
PH01000331G1010
PH01000224G0470
PH01000135G0110
PH01006306G0030
PH01000614G0220
PH01000000G0410
PH01002416G0140
PH01000697G0800
PH01001191G0080
PH01000335G0740
PH01000597G0720
PH01001172G0320
PH01000002G2500
PH01169868G0010
PH01000187G0410
PH01000000G5980
PH01002189G0070
PH01001524G0090
PH01004270G0060
PH01005541G0070
PH01001447G0480
PH01004504G0040
PH01000036G2060
PH01000789G0150
PH01000068G0910
PH01000092G0890
PH01000978G0300
PH01000313G0040
PH01000048G0850
PH01000621G0060
PH01000015G0220
PH01004545G0120
PH01000485G0330
PH01001332G0410
PH01000051G1080
PH01000816G0520
PH01003526G0050
PH01000469G0530
PH01000009G0030
PH01002065G0270
PH01000160G0460
PH01003491G0110
PH01001038G0400
PH01001627G0500
PH01002200G0170
PH01005962G0030
PH01001170G0360
PH01000103G0270
PH01002524G0200
PH01000025G2190
PH01003496G0200
PH01000525G0380
PH01000022G1820
PH01000118G0760
PH01000972G0440
PH01000359G0680
PH01001410G0300
PH01002642G0160
PH01002518G0270
PH01000317G0460
PH01001240G0520
PH01004181G0150
PH01001492G0110
PH01000447G0290
PH01000008G0920
PH01001232G0310
PH01001781G0070
PH01005398G0010
PH01000531G0720
PH01000906G0020
PH01003853G0040
PH01000161G0060
PH01000124G0300
PH01002111G0170
PH01001756G0330
PH01003742G0020
PH01000570G0350
PH01001229G0610
PH01000068G0870
PH01001229G0460
PH01001590G0380
PH01000002G3910
PH01000179G0860
PH01001786G0160
PH01001902G0120
PH01000024G2550
PH01001806G0270
PH01000623G0070
PH01000233G1030
PH01000887G0320
PH01083011G0010
PH01001498G0140
PH01002295G0230
PH01001075G0590
PH01000017G1950
PH01001457G0160
PH01000272G0430
PH01003401G0160
PH01000767G0710
PH01001699G0060
PH01000041G0930
PH01003832G0130
PH01002653G0320
PH01000355G0220
PH01000723G0030
PH01006214G0030
PH01003110G0010
PH01000704G0510
PH01000205G0480
PH01003949G0090
PH01000561G0150
PH01001248G0110
PH01087310G0010
PH01000006G0760
PH01002736G0020
PH01000378G0180
PH01000052G0950
PH01000634G0560
PH01000654G0090
PH01001626G0490
PH01002880G0050
PH01000464G0810
PH01000083G1280
PH01000023G1230
PH01004181G0010
PH01000335G0490
PH01000043G0210
PH01000068G1390
PH01000553G0530
PH01000056G1560
PH01000974G0340
PH01001392G0200
PH01000695G0600
PH01000284G0670
PH01001881G0070
PH01000939G0370
PH01000501G0660
PH01000529G0830
PH01005032G0040
PH01000265G0070
PH01000224G0820
PH01007032G0010
PH01002517G0200
PH01002053G0160
PH01001984G0110
PH01001482G0290
PH01000726G0610
PH01000290G0860
PH01000083G1300
PH01001182G0490
PH01001378G0130
PH01001372G0050
PH01000957G0060
PH01000621G0310
PH01001631G0150
PH01002011G0430
PH01000684G0710
PH01000669G0710
PH01001131G0190
PH01000551G0840
PH01000063G1610
PH01000364G0750
PH01001298G0180
PH01001726G0180
PH01000042G1710
PH01000816G0290
PH01001228G0120
PH01000104G0620
PH01001636G0020
PH01001417G0480
PH01001631G0300
PH01000019G1490
PH01000086G0760
PH01000811G0110
PH01003507G0140
PH01000038G1840
PH01000256G0780
PH01001730G0150
PH01000398G0100
PH01000424G0770
PH01000098G0630
PH01002872G0160
PH01000066G1200
PH01000600G0250
PH01000877G0350
PH01002600G0180
PH01000490G0320
PH01001859G0270
PH01000337G0640
PH01003159G0210
PH01003704G0140
PH01001036G0580
PH01004328G0020
PH01000640G0680
PH01000940G0470
PH01005020G0090
PH01000733G0620
PH01004767G0050
PH01003694G0170
PH01000361G0150
PH01003168G0050
PH01000456G0330
PH01000511G0500
PH01000209G0270
PH01000430G0870
PH01001795G0090
PH01003395G0080
PH01000209G0370
PH01000644G0030
PH01000000G5190
PH01003198G0050
PH01000421G0440
PH01001879G0310
PH01000369G0850
PH01001357G0080
PH01004961G0020
PH01000960G0480
PH01001072G0490
PH01000321G0430
PH01001510G0310
PH01000062G0620
PH01003097G0210
PH01001546G0220
PH01002019G0160
PH01000217G0090
PH01000182G0140
PH01000733G0260
PH01000070G1130
PH01000121G1350
PH01001894G0060
PH01000162G1180
PH01000000G7050
PH01003425G0070
PH01001233G0070
PH01005412G0080
PH01167425G0010
PH01001440G0080
PH01001183G0120
PH01000121G1360
PH01000041G1530
PH01000236G1010
PH01006922G0010
PH01000034G1070
PH01000346G0200
PH01000139G0820
PH01000511G0080
PH01000591G0690
PH01002088G0100
PH01001021G0550
PH01003389G0190
PH01001251G0530
PH01001600G0220
PH01001119G0190
PH01000436G0460
PH01003693G0060
PH01000523G0800
PH01000565G0460
PH01000511G0690
PH01000025G0600
PH01002703G0190
PH01001298G0250
PH01004759G0100
PH01000417G1000
PH01000680G0690
PH01002354G0070
PH01000227G1010
PH01000271G0920
PH01000428G0900
PH01001646G0290

## Sheet: GO terms (Cluster 1)
ID	Pop.total	Pop.term	Study.total	Study.term	p	p.adjusted	p.min	name
GO:0016020	13453	877	3031	272	1.1802e-09	2.16449e-06	0	membrane
GO:0005215	13453	510	3031	166	7.54625e-08	6.91991e-05	0	transporter activity
GO:0009579	13453	31	3031	20	6.58559e-07	0.0002013	8.64273e-95	thylakoid
GO:0034357	13453	31	3031	20	6.58559e-07	0.0002013	8.64273e-95	photosynthetic membrane
GO:0042651	13453	31	3031	20	6.58559e-07	0.0002013	8.64273e-95	thylakoid membrane
GO:0044436	13453	31	3031	20	6.58559e-07	0.0002013	8.64273e-95	thylakoid part
GO:0044765	13453	402	3031	130	2.86158e-06	0.000749733	0	single-organism transport
GO:0055085	13453	262	3031	91	3.69902e-06	0.000848	0	transmembrane transport
GO:0009521	13453	25	3031	16	1.0419e-05	0.00155094	9.5468e-79	photosystem
GO:0015979	13453	25	3031	16	1.0419e-05	0.00155094	9.5468e-79	photosynthesis
GO:0043094	13453	10	3031	9	1.18233e-05	0.00155094	1.8751e-35	cellular metabolic compound salvage
GO:0051179	13453	704	3031	206	1.18392e-05	0.00155094	0	localization
GO:0051234	13453	704	3031	206	1.18392e-05	0.00155094	0	establishment of localization
GO:0006810	13453	704	3031	206	1.18392e-05	0.00155094	0	transport
GO:0008270	13453	803	3031	229	2.61973e-05	0.00320306	0	zinc ion binding
GO:0019898	13453	23	3031	14	8.45032e-05	0.00968618	2.86963e-73	extrinsic to membrane

## Sheet: GO terms (Cluster 2)
ID	Pop.total	Pop.term	Study.total	Study.term	p	p.adjusted	p.min	name
GO:0006412	13453	529	2837	263	2.74275e-50	5.11248e-47	0	translation
GO:0005737	13453	892	2837	354	2.23511e-39	2.08312e-36	0	cytoplasm
GO:0005198	13453	464	2837	220	6.44429e-38	4.00405e-35	0	structural molecule activity
GO:0030529	13453	410	2837	201	2.73713e-37	1.2755e-34	0	ribonucleoprotein complex
GO:0005840	13453	383	2837	190	3.57616e-36	1.11099e-33	0	ribosome
GO:0003735	13453	383	2837	190	3.57616e-36	1.11099e-33	0	structural constituent of ribosome
GO:0044444	13453	694	2837	275	2.49692e-30	6.64895e-28	0	cytoplasmic part
GO:0003723	13453	514	2837	212	3.90107e-26	9.08949e-24	0	RNA binding
GO:0005622	13453	1999	2837	591	1.41382e-22	2.92819e-20	0	intracellular
GO:0044424	13453	1864	2837	555	7.48668e-22	1.31935e-19	0	intracellular part
GO:0032991	13453	1168	2837	380	7.78589e-22	1.31935e-19	0	macromolecular complex
GO:0005623	13453	2050	2837	595	1.2138e-20	1.74041e-18	0	cell
GO:0044464	13453	2050	2837	595	1.2138e-20	1.74041e-18	0	cell part
GO:0043228	13453	675	2837	237	4.16272e-18	5.17287e-16	0	non-membrane-bounded organelle
GO:0043232	13453	675	2837	237	4.16272e-18	5.17287e-16	0	intracellular non-membrane-bounded organelle
GO:0006457	13453	132	2837	68	9.29288e-15	1.08262e-12	2.11E-321	protein folding
GO:0043226	13453	1321	2837	388	4.14902e-14	4.29654e-12	0	organelle
GO:0043229	13453	1321	2837	388	4.14902e-14	4.29654e-12	0	intracellular organelle
GO:0030163	13453	136	2837	68	6.24849e-14	6.13009e-12	0	protein catabolic process
GO:0051603	13453	111	2837	58	3.8818e-13	3.44556e-11	1.39618e-278	proteolysis involved in cellular protein catabolic process
GO:0044257	13453	111	2837	58	3.8818e-13	3.44556e-11	1.39618e-278	cellular protein catabolic process
GO:0044265	13453	126	2837	63	5.21598e-13	4.41936e-11	0	cellular macromolecule catabolic process
GO:0044281	13453	713	2837	230	5.69837e-13	4.61815e-11	0	small molecule metabolic process
GO:0019752	13453	384	2837	141	7.27834e-13	5.65284e-11	0	carboxylic acid metabolic process
GO:0006082	13453	385	2837	141	9.14517e-13	6.37124e-11	0	organic acid metabolic process
GO:0043436	13453	385	2837	141	9.14517e-13	6.37124e-11	0	oxoacid metabolic process
GO:0006520	13453	308	2837	119	9.22872e-13	6.37124e-11	0	cellular amino acid metabolic process
GO:0006418	13453	78	2837	45	1.73021e-12	1.15182e-10	1.26838e-207	tRNA aminoacylation for protein translation
GO:0004386	13453	210	2837	88	5.44638e-12	3.50071e-10	0	helicase activity
GO:0004812	13453	81	2837	45	1.04594e-11	6.49879e-10	2.71435e-214	aminoacyl-tRNA ligase activity
GO:0034660	13453	118	2837	57	3.9328e-11	2.36475e-09	4.93746e-293	ncRNA metabolic process
GO:0016875	13453	84	2837	45	5.51816e-11	2.79644e-09	6.49151e-221	ligase activity, forming carbon-oxygen bonds
GO:0016876	13453	84	2837	45	5.51816e-11	2.79644e-09	6.49151e-221	ligase activity, forming aminoacyl-tRNA and related compounds
GO:0043038	13453	84	2837	45	5.51816e-11	2.79644e-09	6.49151e-221	amino acid activation
GO:0043039	13453	84	2837	45	5.51816e-11	2.79644e-09	6.49151e-221	tRNA aminoacylation
GO:0006399	13453	104	2837	52	5.54382e-11	2.79644e-09	6.15112e-264	tRNA metabolic process
GO:0070035	13453	131	2837	61	5.70089e-11	2.79644e-09	2.13026E-319	purine NTP-dependent helicase activity
GO:0008026	13453	131	2837	61	5.70089e-11	2.79644e-09	2.13026E-319	ATP-dependent helicase activity
GO:1901564	13453	664	2837	209	8.69066e-11	4.15369e-09	0	organonitrogen compound metabolic process
GO:0005575	13453	2737	2837	701	9.80017e-11	4.56688e-09	0	cellular_component
GO:0004298	13453	39	2837	27	1.33646e-10	5.93132e-09	2.03978e-115	threonine-type endopeptidase activity
GO:0070003	13453	39	2837	27	1.33646e-10	5.93132e-09	2.03978e-115	threonine-type peptidase activity
GO:0006511	13453	86	2837	45	1.5621e-10	6.47055e-09	2.6552e-225	ubiquitin-dependent protein catabolic process
GO:0043632	13453	86	2837	45	1.5621e-10	6.47055e-09	2.6552e-225	modification-dependent macromolecule catabolic process
GO:0019941	13453	86	2837	45	1.5621e-10	6.47055e-09	2.6552e-225	modification-dependent protein catabolic process
GO:0005839	13453	40	2837	27	3.28507e-10	1.33117e-08	6.08253e-118	proteasome core complex
GO:0009057	13453	191	2837	78	3.82578e-10	1.51729e-08	0	macromolecule catabolic process
GO:1901575	13453	487	2837	158	1.8134e-09	7.04205e-08	0	organic substance catabolic process
GO:0000502	13453	50	2837	30	2.41162e-09	9.17401e-08	1.20701e-142	proteasome complex
GO:0009056	13453	489	2837	158	2.51131e-09	9.36217e-08	0	catabolic process
GO:0044248	13453	316	2837	111	4.02759e-09	1.47205e-07	0	cellular catabolic process
GO:0016874	13453	259	2837	95	4.47455e-09	1.60395e-07	0	ligase activity
GO:0010467	13453	1768	2837	467	5.0879e-09	1.78941e-07	0	gene expression
GO:0051082	13453	70	2837	36	1.91838e-08	6.62197e-07	1.37772e-189	unfolded protein binding
GO:0019773	13453	18	2837	15	2.98001e-08	1.00995e-06	3.10841e-59	proteasome core complex, alpha-subunit complex
GO:0009058	13453	2292	2837	579	7.19684e-08	2.39552e-06	0	biosynthetic process
GO:0006164	13453	45	2837	26	8.33266e-08	2.72493e-06	2.05563e-130	purine nucleotide biosynthetic process
GO:1901566	13453	292	2837	100	9.97571e-08	3.20599e-06	0	organonitrogen compound biosynthetic process
GO:0044249	13453	2216	2837	560	1.20918e-07	3.8202e-06	0	cellular biosynthetic process
GO:0006396	13453	142	2837	57	1.73831e-07	5.40036e-06	0	RNA processing
GO:1901576	13453	2244	2837	564	2.39024e-07	7.30395e-06	0	organic substance biosynthetic process
GO:0017111	13453	899	2837	250	4.32425e-07	1.30007e-05	0	nucleoside-triphosphatase activity
GO:0016866	13453	33	2837	20	9.179e-07	2.71582e-05	5.06656e-100	intramolecular transferase activity
GO:0016462	13453	924	2837	254	9.60191e-07	2.79656e-05	0	pyrophosphatase activity
GO:0016817	13453	949	2837	257	2.95891e-06	8.35667e-05	0	hydrolase activity, acting on acid anhydrides
GO:0016818	13453	949	2837	257	2.95891e-06	8.35667e-05	0	hydrolase activity, acting on acid anhydrides, in phosphorus-containing anhydrides
GO:0008652	13453	161	2837	59	3.77149e-06	0.000104926	0	cellular amino acid biosynthetic process
GO:0008135	13453	87	2837	37	4.98952e-06	0.000136772	1.72816e-227	translation factor activity, nucleic acid binding
GO:0072522	13453	62	2837	29	5.47472e-06	0.000147897	3.73464e-171	purine-containing compound biosynthetic process
GO:0006397	13453	53	2837	26	5.58095e-06	0.000148613	7.04779e-150	mRNA processing
GO:0044428	13453	105	2837	42	7.76346e-06	0.000203818	4.83832e-266	nuclear part
GO:0016741	13453	82	2837	35	8.09192e-06	0.000209491	1.6645e-216	transferase activity, transferring one-carbon groups
GO:0009451	13453	40	2837	21	1.16043e-05	0.000296307	6.08253e-118	RNA modification
GO:0016787	13453	2217	2837	543	1.26194e-05	0.000316426	0	hydrolase activity
GO:0090407	13453	90	2837	37	1.27481e-05	0.000316426	5.1026e-234	organophosphate biosynthetic process
GO:0003743	13453	55	2837	26	1.30795e-05	0.000316426	1.16582e-154	translation initiation factor activity
GO:0005525	13453	196	2837	67	1.3241e-05	0.000316426	0	GTP binding
GO:0032561	13453	196	2837	67	1.3241e-05	0.000316426	0	guanyl ribonucleotide binding
GO:0001522	13453	22	2837	14	1.88536e-05	0.000434234	1.67574e-70	pseudouridine synthesis
GO:0009982	13453	22	2837	14	1.88536e-05	0.000434234	1.67574e-70	pseudouridine synthase activity
GO:0016071	13453	59	2837	27	1.88696e-05	0.000434234	3.95375e-164	mRNA metabolic process
GO:1901293	13453	79	2837	33	2.49624e-05	0.000560602	7.49172e-210	nucleoside phosphate biosynthetic process
GO:0009165	13453	79	2837	33	2.49624e-05	0.000560602	7.49172e-210	nucleotide biosynthetic process
GO:0016790	13453	63	2837	28	2.60061e-05	0.000577088	1.75702e-173	thiolester hydrolase activity
GO:0009152	13453	36	2837	19	2.74689e-05	0.00058853	8.9826e-108	purine ribonucleotide biosynthetic process
GO:0005654	13453	36	2837	19	2.74689e-05	0.00058853	8.9826e-108	nucleoplasm
GO:0044451	13453	36	2837	19	2.74689e-05	0.00058853	8.9826e-108	nucleoplasm part
GO:0046394	13453	208	2837	69	3.03843e-05	0.000622294	0	carboxylic acid biosynthetic process
GO:0016053	13453	208	2837	69	3.03843e-05	0.000622294	0	organic acid biosynthetic process
GO:0009260	13453	42	2837	21	3.06074e-05	0.000622294	5.82235e-123	ribonucleotide biosynthetic process
GO:0046390	13453	42	2837	21	3.06074e-05	0.000622294	5.82235e-123	ribose phosphate biosynthetic process
GO:0004519	13453	51	2837	24	3.07141e-05	0.000622294	4.59283e-145	endonuclease activity
GO:0009123	13453	37	2837	19	4.53417e-05	0.000899116	2.47713e-110	nucleoside monophosphate metabolic process
GO:0009124	13453	37	2837	19	4.53417e-05	0.000899116	2.47713e-110	nucleoside monophosphate biosynthetic process
GO:0019001	13453	203	2837	67	4.70388e-05	0.000916327	0	guanyl nucleotide binding
GO:0008380	13453	40	2837	20	4.71928e-05	0.000916327	6.08253e-118	RNA splicing
GO:0008168	13453	68	2837	29	4.81521e-05	0.000925315	5.10997e-185	methyltransferase activity
GO:0006163	13453	192	2837	64	4.92208e-05	0.0009362	0	purine nucleotide metabolic process

## Sheet: GO terms (Cluster 3)
ID	Pop.total	Pop.term	Study.total	Study.term	p	p.adjusted	p.min	name
GO:0051276	13453	110	1743	39	1.30051e-09	2.89977e-07	1.67831e-276	chromosome organization
GO:0000786	13453	69	1743	29	1.84047e-09	2.89977e-07	2.6342e-187	nucleosome
GO:0034728	13453	69	1743	29	1.84047e-09	2.89977e-07	2.6342e-187	nucleosome organization
GO:0071824	13453	69	1743	29	1.84047e-09	2.89977e-07	2.6342e-187	protein-DNA complex subunit organization
GO:0006333	13453	69	1743	29	1.84047e-09	2.89977e-07	2.6342e-187	chromatin assembly or disassembly
GO:0006334	13453	69	1743	29	1.84047e-09	2.89977e-07	2.6342e-187	nucleosome assembly
GO:0031497	13453	69	1743	29	1.84047e-09	2.89977e-07	2.6342e-187	chromatin assembly
GO:1990104	13453	69	1743	29	1.84047e-09	2.89977e-07	2.6342e-187	DNA bending complex
GO:0065004	13453	69	1743	29	1.84047e-09	2.89977e-07	2.6342e-187	protein-DNA complex assembly
GO:0000785	13453	70	1743	29	2.75624e-09	3.90835e-07	1.37772e-189	chromatin
GO:0043565	13453	401	1743	94	3.95701e-09	4.36408e-07	0	sequence-specific DNA binding
GO:0006323	13453	75	1743	30	4.00092e-09	4.36408e-07	6.65159e-201	DNA packaging
GO:0044815	13453	75	1743	30	4.00092e-09	4.36408e-07	6.65159e-201	DNA packaging complex
GO:0032993	13453	83	1743	31	1.54279e-08	1.56263e-06	1.03323e-218	protein-DNA complex
GO:0044427	13453	101	1743	35	1.78572e-08	1.6881e-06	1.33975e-257	chromosomal part
GO:0001071	13453	635	1743	130	3.85179e-08	3.21285e-06	0	nucleic acid binding transcription factor activity
GO:0003700	13453	635	1743	130	3.85179e-08	3.21285e-06	0	sequence-specific DNA binding transcription factor activity
GO:0006325	13453	95	1743	33	4.24359e-08	3.343e-06	8.33221e-245	chromatin organization
GO:0071103	13453	95	1743	31	5.32962e-07	3.97758e-05	8.33221e-245	DNA conformation change
GO:0005694	13453	130	1743	38	7.03696e-07	4.9892e-05	2.166531E-317	chromosome
GO:0070271	13453	114	1743	34	1.61358e-06	0.000104003	8.48355e-285	protein complex biogenesis
GO:0006461	13453	114	1743	34	1.61358e-06	0.000104003	8.48355e-285	protein complex assembly
GO:0006996	13453	199	1743	50	2.15642e-06	0.00012891	0	organelle organization
GO:0005509	13453	318	1743	71	2.18184e-06	0.00012891	0	calcium ion binding
GO:0051171	13453	1033	1743	181	7.39674e-06	0.000372018	0	regulation of nitrogen compound metabolic process
GO:0019219	13453	1033	1743	181	7.39674e-06	0.000372018	0	regulation of nucleobase-containing compound metabolic process
GO:0051252	13453	1000	1743	176	7.60826e-06	0.000372018	0	regulation of RNA metabolic process
GO:0006355	13453	1000	1743	176	7.60826e-06	0.000372018	0	regulation of transcription, DNA-dependent
GO:2001141	13453	1000	1743	176	7.60826e-06	0.000372018	0	regulation of RNA biosynthetic process
GO:0034622	13453	123	1743	34	1.02808e-05	0.000470265	3.03838e-303	cellular macromolecular complex assembly
GO:0065003	13453	123	1743	34	1.02808e-05	0.000470265	3.03838e-303	macromolecular complex assembly
GO:2000112	13453	1009	1743	176	1.31117e-05	0.00053121	0	regulation of cellular macromolecule biosynthetic process
GO:0009889	13453	1009	1743	176	1.31117e-05	0.00053121	0	regulation of biosynthetic process
GO:0010556	13453	1009	1743	176	1.31117e-05	0.00053121	0	regulation of macromolecule biosynthetic process
GO:0031326	13453	1009	1743	176	1.31117e-05	0.00053121	0	regulation of cellular biosynthetic process
GO:0010468	13453	1018	1743	177	1.50056e-05	0.000591056	0	regulation of gene expression
GO:0071822	13453	128	1743	34	2.57694e-05	0.000987597	2.2936847758E-313	protein complex subunit organization

## Sheet: GO terms (Cluster 4)
ID	Pop.total	Pop.term	Study.total	Study.term	p	p.adjusted	p.min	name
GO:0005515	13453	3820	1118	388	9.25728e-07	0.00115161	0	protein binding
GO:0008270	13453	803	1118	104	2.64411e-06	0.00164464	0	zinc ion binding
GO:0008135	13453	87	1118	20	2.26271e-05	0.00850847	1.72816e-227	translation factor activity, nucleic acid binding
GO:0032984	13453	14	1118	7	5.47169e-05	0.00850847	1.38e-47	macromolecular complex disassembly
GO:0022411	13453	14	1118	7	5.47169e-05	0.00850847	1.38e-47	cellular component disassembly
GO:0043241	13453	14	1118	7	5.47169e-05	0.00850847	1.38e-47	protein complex disassembly
GO:0006415	13453	14	1118	7	5.47169e-05	0.00850847	1.38e-47	translational termination
GO:0043624	13453	14	1118	7	5.47169e-05	0.00850847	1.38e-47	cellular protein complex disassembly

[truncated: 1 more sheets: GO terms (Cluster 5)]
