# Supplementary material for: Transcriptome and comparative gene expression analysis of Phyllostachys edulis in response to high light
Source: BMC Plant Biol. 2016 Jan 28;16:34. doi: 10.1186/s12870-016-0720-9 (PMC4730629; doi:10.1186/s12870-016-0720-9)
Supplement: Additional file 7: — The list of differentially expressed genes in three samples. (XLSX 135 kb) [file 12870_2016_720_MOESM7_ESM.xlsx]

## Sheet: Sheet1
	Supplementary File 7. The list of differentially expressed genes in three samples

## Sheet: 0.5 vs CK
ID	Annotation	logFC	logCPM	PValue	FDR
PH01000260G1030	helix-loop-helix DNA-binding domain containing protein	-4.40981	8.63917	4.3445e-09	4.65695e-07	Up-regulated	0.5H vs CK
PH01002709G0230	cytochrome P450	-5.24351	3.30171	3.54463e-10	5.06608e-08	Up-regulated	0.5H vs CK
PH01000003G0100	lectin-like receptor kinase 1	-3.3261	4.1373	4.81757e-06	0.000204012	Up-regulated	0.5H vs CK
PH01001976G0110	glycosyl hydrolases family 16	-4.45728	1.1138	9.28663e-07	4.90069e-05	Up-regulated	0.5H vs CK
PH01001542G0200	OsSAUR6 - Auxin-responsive SAUR gene family member	-4.63196	2.81211	1.46522e-08	1.30786e-06	Up-regulated	0.5H vs CK
PH01000112G1290	WRKY DNA-binding domain containing protein	-4.491	3.80129	9.8438e-09	9.53757e-07	Up-regulated	0.5H vs CK
PH01001115G0330	mannose-1-phosphate guanyltransferase	-3.62915	2.05287	4.52157e-06	0.000193181	Up-regulated	0.5H vs CK
PH01003778G0160	expressed_protein	-3.85353	0.563462	2.66494e-05	0.000910211	Up-regulated	0.5H vs CK
PH01000072G0910	helix-loop-helix DNA-binding domain containing protein	-4.64771	4.29651	2.82889e-09	3.24998e-07	Up-regulated	0.5H vs CK
PH01000524G0520	expressed_protein	-5.68504	3.25344	4.89496e-11	8.50018e-09	Up-regulated	0.5H vs CK
PH01000309G0360	no apical meristem protein	-3.31986	5.48436	3.90304e-06	0.000170703	Up-regulated	0.5H vs CK
PH01000916G0030	leucine rich repeat containing protein	-3.89246	0.598295	2.17754e-05	0.000758853	Up-regulated	0.5H vs CK
PH01001976G0240	glycosyl hydrolases family 16	-5.87617	2.46603	1.64121e-10	2.49412e-08	Up-regulated	0.5H vs CK
PH01001556G0150	serine/threonine protein phosphatase	-8.79229	4.08002	7.07514e-17	4.24703e-14	Up-regulated	0.5H vs CK
PH01000087G0360	harpin-induced protein 1 domain containing protein	-3.83457	2.24109	1.3592e-06	6.82755e-05	Up-regulated	0.5H vs CK
PH01006136G0070	peroxidase precursor	-8.09874	3.39178	7.67362e-15	3.17675e-12	Up-regulated	0.5H vs CK
PH01000056G1610	expressed_protein	-6.09214	1.42688	3.50441e-09	3.87762e-07	Up-regulated	0.5H vs CK
PH01000265G0860	prephenate dehydratase domain containing protein	-3.55973	2.41703	4.15113e-06	0.000179915	Up-regulated	0.5H vs CK
PH01000297G0550	STE_MEKK_ste11_MAP3K.19 - STE kinases include homologs to sterile 7, sterile 11 and sterile 20 from yeast	-4.76721	3.20026	4.3363e-09	4.65695e-07	Up-regulated	0.5H vs CK
PH01000415G0090	MYB family transcription factor	-5.95917	0.415734	3.58275e-07	2.13994e-05	Up-regulated	0.5H vs CK
PH01000437G0390	AP2 domain containing protein	-5.18502	1.493	3.1371e-08	2.50249e-06	Up-regulated	0.5H vs CK
PH01001741G0220	plant-specific domain TIGR01627 family protein	-4.99977	0.395903	2.16178e-06	0.000103174	Up-regulated	0.5H vs CK
PH01006104G0030	immediate-early fungal elicitor protein CMPG1	-4.6136	2.59205	2.23209e-08	1.87448e-06	Up-regulated	0.5H vs CK
PH01000362G0340	OsRhmbd7 - Putative Rhomboid homologue	-6.11578	3.35893	5.81615e-12	1.33547e-09	Up-regulated	0.5H vs CK
PH01002838G0190	cadmium tolerance factor	-6.34117	2.91981	7.97941e-12	1.7338e-09	Up-regulated	0.5H vs CK
PH01000346G0560	STE_MEK_ste7_MAP2K.3 - STE kinases include homologs to sterile 7, sterile 11 and sterile 20 from yeast	-4.49986	0.850445	1.63754e-06	8.12375e-05	Up-regulated	0.5H vs CK
PH01000280G1410	transmembrane BAX inhibitor motif-containing protein	-3.64116	2.36243	2.96164e-06	0.000135452	Up-regulated	0.5H vs CK
PH01000001G3710	UDP-glucoronosyl and UDP-glucosyl transferase domain containing protein	-6.79202	1.20752	2.4864e-09	2.89811e-07	Up-regulated	0.5H vs CK
PH01000877G0160	no apical meristem protein	-4.97884	2.57042	4.4761e-09	4.73461e-07	Up-regulated	0.5H vs CK
PH01001464G0070	TKL_IRAK_DUF26-lh.6 - DUF26 kinases have homology to DUF26 containing loci	-3.25193	4.11786	7.25983e-06	0.000291011	Up-regulated	0.5H vs CK
PH01000764G0670	STE_MEKK_ste11_MAP3K.6 - STE kinases include homologs to sterile 7, sterile 11 and sterile 20 from yeast	-5.66471	4.75155	5.84001e-12	1.33547e-09	Up-regulated	0.5H vs CK
PH01001621G0310	OsRhmbd7 - Putative Rhomboid homologue	-3.80547	1.16084	8.27407e-06	0.000323039	Up-regulated	0.5H vs CK
PH01000897G0690	RGH2B	-3.56888	2.36237	4.1794e-06	0.000180489	Up-regulated	0.5H vs CK
PH01002377G0200	expressed_protein	-4.95613	0.355752	2.73851e-06	0.000127184	Up-regulated	0.5H vs CK
PH01001215G0410	serine/threonine-protein kinase receptor precursor	-3.46106	1.90061	1.14675e-05	0.000428841	Up-regulated	0.5H vs CK
PH01004857G0080	DEAD/DEAH box helicase domain containing protein	-7.65936	2.95734	1.44766e-13	4.51425e-11	Up-regulated	0.5H vs CK
PH01001078G0280	ZIM domain containing protein	-5.85761	3.79426	7.66246e-12	1.70355e-09	Up-regulated	0.5H vs CK
PH01000000G2120	aminotransferase, classes I and II, domain containing protein	-6.7137	3.75824	1.77187e-13	5.45441e-11	Up-regulated	0.5H vs CK
PH01000912G0430	MYB family transcription factor	-4.12995	1.27304	1.99942e-06	9.60313e-05	Up-regulated	0.5H vs CK
PH01005398G0060	Os4bglu18 - monolignol beta-glucoside homologue	-4.23587	0.227956	2.19975e-05	0.000764556	Up-regulated	0.5H vs CK
PH01001577G0100	LTPL121 - Protease inhibitor/seed storage/LTP family protein precursor	-5.67971	1.57413	5.64484e-09	5.84216e-07	Up-regulated	0.5H vs CK
PH01001024G0220	expressed_protein	-8.06152	3.90828	9.85673e-16	4.64059e-13	Up-regulated	0.5H vs CK
PH01001036G0400	hypothetical_protein	-3.60271	3.09367	1.94537e-06	9.39843e-05	Up-regulated	0.5H vs CK
PH01002105G0310	B-box zinc finger family protein	-3.63715	2.28971	3.24697e-06	0.000145725	Up-regulated	0.5H vs CK
PH01000725G0080	OsWAK90 - OsWAK receptor-like protein kinase	-3.25594	3.72947	8.81348e-06	0.000340774	Up-regulated	0.5H vs CK
PH01000046G1680	OsWRKY19 - Superfamily of TFs having WRKY and zinc finger domains	-4.11293	3.10317	1.37149e-07	9.22432e-06	Up-regulated	0.5H vs CK
PH01000496G0570	homeobox associated leucine zipper	-10.7917	2.01589	1.27872e-12	3.30144e-10	Up-regulated	0.5H vs CK
PH01000659G0050	OsWRKY48 - Superfamily of TFs having WRKY and zinc finger domains	-6.99308	3.8168	4.96948e-14	1.77387e-11	Up-regulated	0.5H vs CK
PH01001365G0510	RING-H2 finger protein ATL3F	-5.3145	2.57927	1.05294e-09	1.3032e-07	Up-regulated	0.5H vs CK
PH01001038G0430	ZOS3-22 - C2H2 zinc finger protein	-6.5894	3.16336	1.57356e-12	4.01944e-10	Up-regulated	0.5H vs CK
PH01001262G0230	glycosyl transferase 8 domain containing protein	-4.86148	2.14476	1.75329e-08	1.53084e-06	Up-regulated	0.5H vs CK
PH01001767G0010	heavy metal associated domain containing protein	-5.63676	4.11924	1.41978e-11	3.01683e-09	Up-regulated	0.5H vs CK
PH01156689G0010	indole-3-glycerol phosphate lyase, chloroplast precursor	-8.56794	-0.122059	8.75702e-07	4.67255e-05	Up-regulated	0.5H vs CK
PH01001865G0090	expressed_protein	-3.93076	4.91867	1.27643e-07	8.68228e-06	Up-regulated	0.5H vs CK
PH01000392G0830	expressed_protein	-3.13188	2.81842	2.52916e-05	0.000867538	Up-regulated	0.5H vs CK
PH01001743G0120	ZOS3-12 - C2H2 zinc finger protein	-4.28467	0.271762	1.71225e-05	0.000620103	Up-regulated	0.5H vs CK
PH01000970G0650	expressed_protein	-5.45652	0.821522	1.5198e-07	9.94333e-06	Up-regulated	0.5H vs CK
PH01000004G1140	U-box domain-containing protein	-5.96941	2.24741	2.35561e-10	3.51308e-08	Up-regulated	0.5H vs CK
PH01000165G0400	STE_MEKK_ste11_MAP3K.18 - STE kinases include homologs to sterile 7, sterile 11 and sterile 20 from yeast	-5.96303	2.80506	4.56931e-11	8.00829e-09	Up-regulated	0.5H vs CK
PH01002838G0170	cadmium tolerance factor	-5.7356	2.58373	1.96824e-10	2.95371e-08	Up-regulated	0.5H vs CK
PH01002699G0210	jmjC domain containing protein	-3.2474	5.43758	5.91589e-06	0.000245755	Up-regulated	0.5H vs CK
PH01000976G0460	expressed_protein	-5.34202	1.25175	4.31463e-08	3.32047e-06	Up-regulated	0.5H vs CK
PH01003207G0090	helix-loop-helix DNA-binding domain containing protein	-5.18375	1.10195	1.0936e-07	7.57555e-06	Up-regulated	0.5H vs CK
PH01005523G0020	expressed_protein	-6.64745	3.22042	1.07408e-12	2.83403e-10	Up-regulated	0.5H vs CK
PH01000004G3370	hs1	-4.06972	4.15997	8.28098e-08	5.9177e-06	Up-regulated	0.5H vs CK
PH01001037G0370	OsWRKY70 - Superfamily of TFs having WRKY and zinc finger domains	-3.23543	2.3519	2.06015e-05	0.00072425	Up-regulated	0.5H vs CK
PH01002532G0050	expressed_protein	-6.5244	1.84484	2.38967e-10	3.52014e-08	Up-regulated	0.5H vs CK
PH01003431G0250	carrier	-4.90031	0.836056	5.54609e-07	3.12599e-05	Up-regulated	0.5H vs CK
PH01000167G0190	patatin	-3.50779	3.26053	2.89022e-06	0.000132945	Up-regulated	0.5H vs CK
PH01001579G0450	peptide transporter PTR2	-3.48412	1.9214	1.01067e-05	0.000380961	Up-regulated	0.5H vs CK
PH01000439G0620	expressed_protein	-10.2681	1.50262	3.6391e-11	6.61957e-09	Up-regulated	0.5H vs CK
PH01000062G1290	peptide transporter PTR2	-3.27615	4.44765	5.96555e-06	0.000246538	Up-regulated	0.5H vs CK
PH01000409G0550	DEF7 - Defensin and Defensin-like DEFL family	-4.63489	0.0634383	1.48295e-05	0.000542899	Up-regulated	0.5H vs CK
PH01001080G0410	hypro1	-4.48592	0.453947	5.95245e-06	0.000246421	Up-regulated	0.5H vs CK
PH01002984G0100	receptor protein kinase TMK1 precursor	-5.44343	2.04742	2.6035e-09	3.01994e-07	Up-regulated	0.5H vs CK
PH01000000G3110	MATE efflux family protein	-5.26601	5.5432	3.55662e-11	6.51893e-09	Up-regulated	0.5H vs CK
PH01000303G0870	vacuolar protein sorting-associated protein 18	-5.3535	1.26266	4.0306e-08	3.1524e-06	Up-regulated	0.5H vs CK
PH01000609G0540	puromycin-sensitive aminopeptidase	-4.71814	1.60845	1.0948e-07	7.57555e-06	Up-regulated	0.5H vs CK
PH01000004G1630	no apical meristem protein	-4.34597	5.18058	9.96355e-09	9.56939e-07	Up-regulated	0.5H vs CK
PH01004379G0050	spotted leaf 11	-6.13988	2.41322	7.95457e-11	1.31722e-08	Up-regulated	0.5H vs CK
PH01004523G0030	cytochrome P450	-3.70093	1.94205	3.74841e-06	0.000164841	Up-regulated	0.5H vs CK
PH01004437G0120	armadillo/beta-catenin repeat family protein	-9.25346	3.62526	2.67414e-16	1.42686e-13	Up-regulated	0.5H vs CK
PH01002987G0150	MYB family transcription factor	-3.87422	1.03943	8.1369e-06	0.000321198	Up-regulated	0.5H vs CK
PH01000233G0920	expansin precursor	-4.21309	1.13757	1.99973e-06	9.60313e-05	Up-regulated	0.5H vs CK
PH01000165G0390	STE_MEKK_ste11_MAP3K.19 - STE kinases include homologs to sterile 7, sterile 11 and sterile 20 from yeast	-4.54805	2.63461	2.83609e-08	2.31623e-06	Up-regulated	0.5H vs CK
PH01000051G0440	expressed_protein	-5.91681	0.376137	4.54007e-07	2.6395e-05	Up-regulated	0.5H vs CK
PH01001538G0090	STRUBBELIG-RECEPTOR FAMILY 7 precursor	-4.87467	2.60506	6.65293e-09	6.73225e-07	Up-regulated	0.5H vs CK
PH01003158G0110	OsGH3.8 - Probable indole-3-acetic acid-amido synthetase	-3.53656	1.96879	7.57155e-06	0.000300497	Up-regulated	0.5H vs CK
PH01001378G0550	chlorophyll A-B binding protein	-8.516	5.32818	1.59012e-18	1.31656e-15	Up-regulated	0.5H vs CK
PH01002972G0240	basic helix-loop-helix family protein	-5.49261	4.18803	2.81212e-11	5.40174e-09	Up-regulated	0.5H vs CK
PH01006489G0020	armadillo repeat-containing protein	-3.63871	4.01567	9.92113e-07	5.1899e-05	Up-regulated	0.5H vs CK
PH01002856G0240	hypothetical_protein	-5.42974	2.50319	7.89672e-10	1.03048e-07	Up-regulated	0.5H vs CK
PH01000012G1040	expressed_protein	-5.49103	1.78541	4.88433e-09	5.09903e-07	Up-regulated	0.5H vs CK
PH01000816G0480	ubiquitin family protein	-5.49503	1.39739	1.73038e-08	1.52022e-06	Up-regulated	0.5H vs CK
PH01000283G0010	9-cis-epoxycarotenoid dioxygenase 1, chloroplast precursor	-10.899	2.12152	6.12154e-13	1.7709e-10	Up-regulated	0.5H vs CK
PH01001496G0260	armadillo/beta-catenin repeat family protein	-11.239	2.45683	6.64972e-14	2.24882e-11	Up-regulated	0.5H vs CK
PH01000504G0300	heavy metal transport/detoxification protein	-6.12206	1.45567	2.91801e-09	3.32507e-07	Up-regulated	0.5H vs CK
PH01000355G0880	phosphate-induced protein 1 conserved region domain containing protein	-7.43395	1.83033	4.56288e-11	8.00829e-09	Up-regulated	0.5H vs CK
PH01000543G0370	ethylene-responsive transcription factor	-5.87498	1.21865	1.30488e-08	1.20506e-06	Up-regulated	0.5H vs CK
PH01001208G0070	MYB family transcription factor	-6.53629	0.962052	1.15607e-08	1.09285e-06	Up-regulated	0.5H vs CK
PH01000323G0230	zinc finger family protein	-5.76547	1.11416	2.50707e-08	2.07576e-06	Up-regulated	0.5H vs CK
PH01001094G0060	expressed_protein	-4.79388	4.59827	9.98294e-10	1.26158e-07	Up-regulated	0.5H vs CK
PH01001501G0200	lectin protein kinase family protein	-4.20718	1.5292	8.84113e-07	4.69706e-05	Up-regulated	0.5H vs CK
PH01001610G0500	CPuORF22 - conserved peptide uORF-containing transcript	-5.68431	2.27992	5.54121e-10	7.60286e-08	Up-regulated	0.5H vs CK
PH01004260G0140	polygalacturonase inhibitor 1 precursor	-6.09834	0.546353	1.6303e-07	1.05798e-05	Up-regulated	0.5H vs CK
PH01000059G1970	expansin precursor	-5.10342	0.491652	1.22501e-06	6.24493e-05	Up-regulated	0.5H vs CK
PH01003394G0110	organic cation transporter-related	-9.24075	0.510383	2.04348e-08	1.75235e-06	Up-regulated	0.5H vs CK
PH01000243G0640	protein kinase family protein	-3.62769	1.00076	2.13111e-05	0.000745919	Up-regulated	0.5H vs CK
PH01000058G0590	expressed_protein	-7.73877	3.03575	8.56321e-14	2.77853e-11	Up-regulated	0.5H vs CK
PH01004804G0020	cyclin-dependent kinase G-2	-5.43674	-0.0666694	6.00382e-06	0.00024723	Up-regulated	0.5H vs CK
PH01000297G0530	STE_MEKK_ste11_MAP3K.18 - STE kinases include homologs to sterile 7, sterile 11 and sterile 20 from yeast	-6.99906	1.40745	6.98725e-10	9.32061e-08	Up-regulated	0.5H vs CK
PH01005647G0060	leucine-rich repeat family protein	-4.685	1.32619	2.52169e-07	1.57678e-05	Up-regulated	0.5H vs CK
PH01001767G0110	heavy metal associated domain containing protein	-4.53085	0.879064	1.37939e-06	6.91452e-05	Up-regulated	0.5H vs CK
PH01000841G0400	AP2 domain containing protein	-8.29954	-0.368666	3.54078e-06	0.000157149	Up-regulated	0.5H vs CK
PH01002049G0090	U-box domain containing protein	-4.60477	1.9013	8.61456e-08	6.09905e-06	Up-regulated	0.5H vs CK
PH01000043G2100	myb-like DNA-binding domain containing protein	-11.2816	2.49895	5.02367e-14	1.77387e-11	Up-regulated	0.5H vs CK
PH01000131G1230	dehydration-responsive element-binding protein	-5.31901	2.58363	1.02338e-09	1.28651e-07	Up-regulated	0.5H vs CK
PH01002525G0120	lipase	-5.45652	0.821522	1.5198e-07	9.94333e-06	Up-regulated	0.5H vs CK
PH01002777G0100	no apical meristem protein	-5.48751	0.850716	1.27215e-07	8.6777e-06	Up-regulated	0.5H vs CK
PH01002169G0130	dehydration-responsive element-binding protein	-8.91561	4.20263	3.04303e-17	1.97476e-14	Up-regulated	0.5H vs CK
PH01167393G0010	phosphate-induced protein 1 conserved region domain containing protein	-9.99964	1.2411	1.94579e-10	2.93838e-08	Up-regulated	0.5H vs CK
PH01001203G0550	universal stress protein domain containing protein	-10.0983	1.33708	1.05443e-10	1.68478e-08	Up-regulated	0.5H vs CK
PH01001239G0620	chlorophyllase-2, chloroplast precursor	-5.02111	0.415567	1.92464e-06	9.31706e-05	Up-regulated	0.5H vs CK
PH01000559G0630	AP2 domain containing protein	-12.1494	3.35918	1.49092e-16	8.52346e-14	Up-regulated	0.5H vs CK
PH01001228G0390	bHelix-loop-helix transcription factor	-4.4219	0.395735	8.36369e-06	0.000326007	Up-regulated	0.5H vs CK
PH01000648G0610	asparagine synthetase	-7.0292	1.43664	5.79855e-10	7.91074e-08	Up-regulated	0.5H vs CK
PH01000692G0520	expressed_protein	-5.79054	1.13804	2.16037e-08	1.8265e-06	Up-regulated	0.5H vs CK
PH01000394G0510	zinc finger family protein	-4.21309	1.13757	1.99973e-06	9.60313e-05	Up-regulated	0.5H vs CK
PH01000131G1240	AP2 domain containing protein	-5.3755	-0.122268	8.22534e-06	0.000321659	Up-regulated	0.5H vs CK
PH01000842G0220	dehydration-responsive element-binding protein	-8.52797	2.90613	3.46626e-14	1.30044e-11	Up-regulated	0.5H vs CK
PH01001636G0050	glycosyl hydrolases family 17	-5.72949	2.79378	1.17005e-10	1.83621e-08	Up-regulated	0.5H vs CK
PH01002856G0160	hypothetical_protein	-8.537	-0.15068	1.03208e-06	5.38722e-05	Up-regulated	0.5H vs CK
PH01000001G4800	DUF584 domain containing protein	5.6732	0.172615	1.42078e-06	7.07765e-05	Down-regulated	0.5H vs CK
PH01000068G0670	kinase	3.83418	1.98812	1.75311e-06	8.60815e-05	Down-regulated	0.5H vs CK
PH01000081G0960	tyrosine protein kinase domain containing protein	3.05314	5.07517	1.8116e-05	0.00064923	Down-regulated	0.5H vs CK
PH01000167G0500	patatin	9.3326	0.603827	1.18591e-08	1.11666e-06	Down-regulated	0.5H vs CK
PH01000407G0730	zinc finger family protein	6.28987	0.748943	4.81019e-08	3.62061e-06	Down-regulated	0.5H vs CK
PH01000490G1060	GDSL-like lipase/acylhydrolase	5.31155	3.28234	2.37496e-10	3.52008e-08	Down-regulated	0.5H vs CK
PH01000582G0560	CAMK_CAMK_like.28 - CAMK includes calcium/calmodulin depedent protein kinases	6.68279	2.01935	7.52546e-11	1.26359e-08	Down-regulated	0.5H vs CK
PH01000621G0910	OsFBX396 - F-box domain containing protein	4.05664	1.22774	2.78973e-06	0.000129064	Down-regulated	0.5H vs CK
PH01000627G0560	expressed_protein	5.30798	-0.160198	9.66399e-06	0.000367155	Down-regulated	0.5H vs CK
PH01000649G0690	integral membrane protein DUF6 containing protein	5.90223	0.384785	4.03028e-07	2.36027e-05	Down-regulated	0.5H vs CK
PH01000974G0450	riboflavin biosynthesis protein ribAB, chloroplast precursor	3.04822	4.14473	2.27655e-05	0.000787642	Down-regulated	0.5H vs CK
PH01000983G0020	secretory protein	5.39732	1.71686	7.63187e-09	7.57227e-07	Down-regulated	0.5H vs CK
PH01001037G0060	NFD4	3.31284	3.48104	6.5226e-06	0.000266351	Down-regulated	0.5H vs CK
PH01001064G0370	MYB family transcription factor	3.41821	3.19895	4.31133e-06	0.000184856	Down-regulated	0.5H vs CK
PH01001090G0060	regulatory protein	4.75834	5.00414	8.8291e-10	1.12764e-07	Down-regulated	0.5H vs CK
PH01001871G0210	amino acid transporter	6.06732	2.92694	2.03959e-11	4.14045e-09	Down-regulated	0.5H vs CK
PH01002367G0010	glutathione S-transferase	12.5869	3.79522	7.69132e-18	6.15587e-15	Down-regulated	0.5H vs CK
PH01002645G0220	zinc finger family protein	4.98555	3.64957	7.1757e-10	9.4668e-08	Down-regulated	0.5H vs CK
PH01002654G0270	expressed_protein	3.23806	2.61584	1.54551e-05	0.000563969	Down-regulated	0.5H vs CK
PH01002998G0320	ABC-2 type transporter domain containing protein	3.00117	6.23458	2.20028e-05	0.000764556	Down-regulated	0.5H vs CK
PH01003146G0030	Jacalin-like lectin domain containing protein	6.64658	1.08866	5.6223e-09	5.84216e-07	Down-regulated	0.5H vs CK
PH01003762G0140	OsWAK116 - OsWAK receptor-like cytoplasmic kinase OsWAK-RLCK	4.46978	2.58093	4.05779e-08	3.16336e-06	Down-regulated	0.5H vs CK

## Sheet: 8 vs ck
ID	Annotation	logFC	logCPM	PValue	FDR
PH01000673G0600	ZOS6-01 - C2H2 zinc finger protein	-3.23387	3.51455	1.1371e-05	0.000455781	Up-regulated	8H vs CK
PH01000789G0200	dof zinc finger domain containing protein	-3.90901	3.31988	3.79421e-07	2.84885e-05	Up-regulated	8H vs CK
PH01003974G0030	B3 DNA binding domain containing protein	-3.36458	4.24015	4.2783e-06	0.000202187	Up-regulated	8H vs CK
PH01002335G0340	ZOS3-21 - C2H2 zinc finger protein	-6.96437	5.47042	2.34866e-15	1.3478e-12	Up-regulated	8H vs CK
PH01001038G0420	ZOS3-21 - C2H2 zinc finger protein	-8.21604	4.66372	7.5126e-17	6.24375e-14	Up-regulated	8H vs CK
PH01001065G0460	ZOS12-09 - C2H2 zinc finger protein	-3.70243	3.08039	1.33091e-06	7.71095e-05	Up-regulated	8H vs CK
PH01000054G1270	ZOS1-15 - C2H2 zinc finger protein	-3.95615	0.859582	1.47086e-05	0.000556526	Up-regulated	8H vs CK
PH01001246G0150	CCT/B-box zinc finger protein	-5.56275	4.09143	2.77991e-11	7.4446e-09	Up-regulated	8H vs CK
PH01001120G0010	CCT/B-box zinc finger protein	-4.87656	5.79861	3.6598e-10	6.8913e-08	Up-regulated	8H vs CK
PH01002648G0300	AP2 domain containing protein	-6.16729	4.98559	3.33152e-13	1.36095e-10	Up-regulated	8H vs CK
PH01002733G0270	AP2 domain containing protein	-6.02406	3.92305	3.84088e-12	1.17181e-09	Up-regulated	8H vs CK
PH01001360G0530	ethylene-responsive transcription factor	-10.6558	2.08057	2.96596e-12	9.16481e-10	Up-regulated	8H vs CK
PH01000018G0790	ethylene-responsive transcription factor 2	-3.88463	3.03758	5.49287e-07	3.85544e-05	Up-regulated	8H vs CK
PH01000016G1360	ethylene-responsive transcription factor ERF114	-3.46481	1.8351	1.54029e-05	0.000572622	Up-regulated	8H vs CK
PH01000622G0670	MYB family transcription factor	-5.14076	3.84014	3.45945e-10	6.68729e-08	Up-regulated	8H vs CK
PH01000340G1000	DDT domain containing protein	-3.79182	2.95165	9.47453e-07	5.88544e-05	Up-regulated	8H vs CK
PH01000928G0560	homeobox and START domains containing protein	-5.91015	1.45599	1.05926e-08	1.27651e-06	Up-regulated	8H vs CK
PH01000000G3800	heat stress transcription factor B-1	-4.10069	5.84632	4.10217e-08	4.18942e-06	Up-regulated	8H vs CK
PH01000546G0840	heat stress transcription factor	-2.95679	5.48299	2.98499e-05	0.000981505	Up-regulated	8H vs CK
PH01000701G0030	HSF-type DNA-binding domain containing protein	-3.65547	4.4151	8.04446e-07	5.1682e-05	Up-regulated	8H vs CK
PH01002606G0040	anthocyanin 3-O-beta-glucosyltransferase	-4.86907	6.10927	3.46822e-10	6.68729e-08	Up-regulated	8H vs CK
PH01003809G0130	MYB family transcription factor	-4.23296	5.11641	2.26408e-08	2.50316e-06	Up-regulated	8H vs CK
PH01001287G0090	MYB family transcription factor	-2.98875	4.50277	2.98973e-05	0.000981723	Up-regulated	8H vs CK
PH01000004G1580	MYB family transcription factor	-3.20778	3.15896	1.54677e-05	0.000573541	Up-regulated	8H vs CK
PH01000688G0030	MYB family transcription factor	-6.85799	4.1037	6.52046e-14	3.14312e-11	Up-regulated	8H vs CK
PH01003918G0100	MYB family transcription factor	-3.82318	3.24018	6.31151e-07	4.2948e-05	Up-regulated	8H vs CK
PH01000053G1650	NAC domain transcription factor	-4.76953	5.9469	6.73463e-10	1.1848e-07	Up-regulated	8H vs CK
PH01000261G0890	NAC domain transcription factor	-4.78634	1.87652	7.18893e-08	6.66072e-06	Up-regulated	8H vs CK
PH01004446G0090	hsp20/alpha crystallin family protein	-9.77032	8.0853	1.3494e-23	3.6137e-20	Up-regulated	8H vs CK
PH01000413G0240	hsp20/alpha crystallin family protein	-10.1769	8.39275	9.64401e-25	4.6488e-21	Up-regulated	8H vs CK
PH01001115G0640	hsp20/alpha crystallin family protein	-6.72405	10.6614	9.58283e-16	6.07803e-13	Up-regulated	8H vs CK
PH01003771G0070	hsp20/alpha crystallin family protein	-10.9507	10.4384	8.55125e-28	2.06102e-23	Up-regulated	8H vs CK
PH01000906G0020	hsp20/alpha crystallin family protein	-10.7386	10.0465	4.41345e-27	5.31865e-23	Up-regulated	8H vs CK
PH01172955G0010	hsp20/alpha crystallin family protein	-8.90955	9.45903	5.66168e-22	1.13715e-18	Up-regulated	8H vs CK
PH01001131G0040	hsp20/alpha crystallin family protein	-10.2892	9.85947	7.74118e-26	4.66445e-22	Up-regulated	8H vs CK
PH01000967G0270	hsp20/alpha crystallin family protein	-10.4403	10.2659	2.21621e-26	1.7805e-22	Up-regulated	8H vs CK
PH01000015G0220	hsp20/alpha crystallin family protein	-9.1178	9.70686	1.31901e-22	3.14689e-19	Up-regulated	8H vs CK
PH01001164G0610	OsTIL-1 Temperature-induced lipocalin-1	-9.14138	9.26948	1.43622e-22	3.14689e-19	Up-regulated	8H vs CK
PH01001936G0100	early light-induced protein, chloroplast precursor	-10.0594	8.5531	1.36541e-24	5.48486e-21	Up-regulated	8H vs CK
PH01002764G0170	early light-induced protein, chloroplast precursor	-8.55994	9.85426	4.76918e-21	8.21048e-18	Up-regulated	8H vs CK
PH01002509G0130	expressed_protein	-3.38838	10.4236	2.24153e-06	0.000117446	Up-regulated	8H vs CK
PH01277935G0010	splicing factor 3A subunit 2	-7.68852	5.80576	3.23698e-17	2.88954e-14	Up-regulated	8H vs CK
PH01001429G0080	OsTIL-1 Temperature-induced lipocalin-1	-4.39563	10.5654	4.68953e-09	6.42199e-07	Up-regulated	8H vs CK
PH01001298G0180	expressed_protein	-4.49422	9.16191	2.52649e-09	3.7358e-07	Up-regulated	8H vs CK
PH01001546G0030	thioredoxin	-3.41865	10.0163	1.88046e-06	0.000101621	Up-regulated	8H vs CK
PH01001109G0400	DnaK family protein	-9.59259	9.77327	6.1528e-24	1.85369e-20	Up-regulated	8H vs CK
PH01001298G0250	thioredoxin	-3.18092	8.47698	7.49142e-06	0.000326507	Up-regulated	8H vs CK
PH01176607G0010	caleosin related protein	-3.25962	4.01559	8.08514e-06	0.000347358	Up-regulated	8H vs CK
PH01000068G1380	zinc finger, C3HC4 type domain containing protein	-5.6612	8.12347	1.40871e-12	4.85039e-10	Up-regulated	8H vs CK
PH01000943G0260	heat shock 22 kDa protein, mitochondrial precursor	-8.61913	6.49382	8.74363e-20	1.31712e-16	Up-regulated	8H vs CK
PH01000146G0310	T-complex protein	-3.62422	9.44896	5.58003e-07	3.88699e-05	Up-regulated	8H vs CK
PH01000491G0330	HAD superfamily phosphatase	-4.84742	9.39565	2.58282e-10	5.50896e-08	Up-regulated	8H vs CK
PH01002642G0160	peptidyl-prolyl isomerase	-8.95554	8.48723	8.07605e-22	1.4973e-18	Up-regulated	8H vs CK
PH01200490G0010	DnaK family protein	-3.24364	6.8765	5.59355e-06	0.000256792	Up-regulated	8H vs CK
PH01000773G0470	DnaK family protein	-3.4071	9.55565	2.01617e-06	0.000107747	Up-regulated	8H vs CK
PH01001726G0230	heat shock protein 101	-5.6994	10.1491	9.22529e-13	3.42074e-10	Up-regulated	8H vs CK
PH01000268G0820	hsp20/alpha crystallin family protein	-6.07016	7.9627	1.02764e-13	4.67323e-11	Up-regulated	8H vs CK
PH01000154G1240	hsp20/alpha crystallin family protein	-9.3445	6.09999	1.14254e-20	1.83583e-17	Up-regulated	8H vs CK
PH01002883G0150	FAD dependent oxidoreductase domain containing protein	-3.15964	8.92437	8.42018e-06	0.000358557	Up-regulated	8H vs CK
PH01164434G0010	transcription factor	-3.02796	6.69352	1.88663e-05	0.000678679	Up-regulated	8H vs CK
PH01000280G0380	expressed_protein	-4.08163	7.43905	3.73197e-08	3.86043e-06	Up-regulated	8H vs CK
PH01085210G0010	transmembrane BAX inhibitor motif-containing protein	-7.5453	6.86089	1.62251e-17	1.62941e-14	Up-regulated	8H vs CK
PH01000543G0160	hsp20/alpha crystallin family protein	-6.20748	8.58771	3.61203e-14	1.81369e-11	Up-regulated	8H vs CK
PH01000595G0790	ATP/GTP/Ca++ binding protein	-8.99684	5.041	1.61867e-18	1.77333e-15	Up-regulated	8H vs CK
PH01004213G0030	glutathione S-transferase	-11.2224	6.70581	3.84225e-24	1.32294e-20	Up-regulated	8H vs CK
PH01001038G0230	expressed_protein	-3.61716	7.10551	6.31506e-07	4.2948e-05	Up-regulated	8H vs CK
PH01001010G0200	OsRCI2-5 - Putative low temperature and salt responsive protein	-8.30221	5.53611	3.58487e-18	3.75663e-15	Up-regulated	8H vs CK
PH01004347G0010	chloroplast post-illumination chlorophyll fluorescence increase protein	-3.05432	7.75256	1.54191e-05	0.000572622	Up-regulated	8H vs CK
PH01000474G0760	expressed_protein	-8.2044	6.86167	3.87523e-19	4.91583e-16	Up-regulated	8H vs CK
PH01005548G0110	enolase	-3.28664	8.39647	4.09481e-06	0.000195046	Up-regulated	8H vs CK
PH01000002G0050	RNA recognition motif containing protein	-3.5108	7.10677	1.18419e-06	7.06471e-05	Up-regulated	8H vs CK
PH01000797G0240	expressed_protein	-2.94667	7.76049	2.79642e-05	0.000933862	Up-regulated	8H vs CK
PH01002642G0170	peptidyl-prolyl isomerase	-7.85605	8.06729	9.60939e-19	1.10288e-15	Up-regulated	8H vs CK
PH01000104G0200	heat shock protein	-3.18393	8.7254	7.34746e-06	0.000321395	Up-regulated	8H vs CK
PH01000099G1710	inhibitor I family protein	-3.12732	4.62608	1.39467e-05	0.000534409	Up-regulated	8H vs CK
PH01000259G1230	expressed_protein	-6.05441	7.41462	1.29267e-13	5.76963e-11	Up-regulated	8H vs CK
PH01003491G0150	expressed_protein	-3.3105	7.86471	3.59439e-06	0.000175724	Up-regulated	8H vs CK
PH01000030G1770	heat shock protein	-3.83123	8.62971	1.60842e-07	1.33217e-05	Up-regulated	8H vs CK
PH01000298G0920	dnaJ domain containing protein	-6.82683	8.24651	6.76155e-16	4.40451e-13	Up-regulated	8H vs CK
PH01003371G0190	ATPase	-2.97811	7.5481	2.36041e-05	0.000815052	Up-regulated	8H vs CK
PH01000983G0230	glucose-1-phosphate adenylyltransferase large subunit, chloroplast precursor	-4.8925	7.94624	2.14927e-10	4.66681e-08	Up-regulated	8H vs CK
PH01002764G0110	early light-induced protein, chloroplast precursor	-4.72376	7.38697	6.62797e-10	1.17461e-07	Up-regulated	8H vs CK
PH01035718G0010	expressed_protein	-5.59114	4.11912	2.30857e-11	6.28364e-09	Up-regulated	8H vs CK
PH01000069G1790	phosphosulfolactate synthase-related protein	-3.15685	7.83026	8.65682e-06	0.00036669	Up-regulated	8H vs CK
PH01003724G0180	DAG protein, chloroplast precursor	-3.67067	6.91319	4.63995e-07	3.37861e-05	Up-regulated	8H vs CK
PH01003021G0210	T-complex protein	-4.97514	7.70545	1.28544e-10	2.95063e-08	Up-regulated	8H vs CK
PH01000116G0770	GRAM domain containing protein	-4.49434	6.53809	3.09738e-09	4.41734e-07	Up-regulated	8H vs CK
PH01000024G2210	LTPL153 - Protease inhibitor/seed storage/LTP family protein precursor	-4.40343	5.01972	8.56422e-09	1.07019e-06	Up-regulated	8H vs CK
PH01000173G0450	M16 domain containing zinc peptidase	-2.98311	8.18154	2.27611e-05	0.000792771	Up-regulated	8H vs CK
PH01004637G0120	heat shock protein DnaJ	-5.47704	5.04085	1.5305e-11	4.33978e-09	Up-regulated	8H vs CK
PH01000139G0010	laccase precursor protein	-4.08452	7.80515	3.55024e-08	3.75093e-06	Up-regulated	8H vs CK
PH01000356G0210	thioredoxin family protein	-3.30445	6.99863	3.87908e-06	0.000186242	Up-regulated	8H vs CK
PH01000062G0620	uncharacterized protein At1g26090, chloroplast precursor	-4.18316	7.68329	1.96469e-08	2.22981e-06	Up-regulated	8H vs CK
PH01004108G0070	T-complex protein	-2.98667	7.91685	2.23904e-05	0.00078438	Up-regulated	8H vs CK
PH01000586G0860	heat shock protein DnaJ	-5.38002	5.81305	1.65495e-11	4.58479e-09	Up-regulated	8H vs CK
PH01002616G0280	auxin efflux carrier component	-3.0889	7.66217	1.27272e-05	0.000497974	Up-regulated	8H vs CK
PH01000439G0610	expressed_protein	-3.37319	4.77604	3.52118e-06	0.000173199	Up-regulated	8H vs CK
PH01000263G0260	SGS domain containing protein	-3.76485	7.59753	2.52614e-07	1.97039e-05	Up-regulated	8H vs CK
PH01006055G0040	IQ calmodulin-binding and BAG domain containing protein	-4.68654	8.02204	8.02947e-10	1.35333e-07	Up-regulated	8H vs CK
PH01000478G1050	IQ calmodulin-binding and BAG domain containing protein	-7.04294	6.31345	5.27059e-16	3.52866e-13	Up-regulated	8H vs CK
PH01003281G0080	OsCML15 - Calmodulin-related calcium sensor protein	-4.40644	7.26908	4.98964e-09	6.7562e-07	Up-regulated	8H vs CK
PH01000664G0210	polypyrimidine tract-binding protein	-4.5716	7.62228	1.71268e-09	2.71573e-07	Up-regulated	8H vs CK
PH01001858G0020	early light-induced protein, chloroplast precursor	-7.99663	5.42126	1.76645e-17	1.703e-14	Up-regulated	8H vs CK
PH01004328G0020	heat shock protein	-3.84663	7.56491	1.54e-07	1.2799e-05	Up-regulated	8H vs CK
PH01004058G0090	late embryogenesis abundant protein	-8.34258	6.2183	5.84652e-19	7.04564e-16	Up-regulated	8H vs CK
PH01002217G0260	naringenin,2-oxoglutarate 3-dioxygenase	-3.78514	6.80131	2.35597e-07	1.84963e-05	Up-regulated	8H vs CK
PH01004484G0060	glutathione S-transferase	-6.83636	6.41918	1.61065e-15	9.95384e-13	Up-regulated	8H vs CK
PH01003081G0050	HSF-type DNA-binding domain containing protein	-4.83155	7.41622	3.32162e-10	6.56211e-08	Up-regulated	8H vs CK
PH01001003G0740	RNA recognition motif containing protein	-3.55287	6.5301	9.53665e-07	5.88951e-05	Up-regulated	8H vs CK
PH01000935G0120	T-complex protein	-4.08899	7.1996	3.61556e-08	3.77239e-06	Up-regulated	8H vs CK
PH01005199G0080	anthocyanidin 3-O-glucosyltransferase	-7.31721	5.90202	1.88454e-16	1.41941e-13	Up-regulated	8H vs CK
PH01179626G0010	ATPase	-4.0116	3.2116	2.45168e-07	1.91852e-05	Up-regulated	8H vs CK
PH01000284G0720	heat shock protein 101	-8.32641	7.1933	1.26038e-19	1.78692e-16	Up-regulated	8H vs CK
PH01000589G0780	heat shock protein DnaJ	-6.36949	6.739	2.25643e-14	1.18227e-11	Up-regulated	8H vs CK
PH01000465G0670	mitochondrial import inner membrane translocase subunit Tim17	-4.13566	5.18428	3.93879e-08	4.03969e-06	Up-regulated	8H vs CK
PH01002035G0070	AMP-binding domain containing protein	-4.8852	6.96565	2.47863e-10	5.33392e-08	Up-regulated	8H vs CK
PH01000225G1240	DAG protein, chloroplast precursor	-5.72031	6.16812	1.71095e-12	5.80806e-10	Up-regulated	8H vs CK
PH01000631G0240	chalcone synthase	-4.20675	6.93103	1.78117e-08	2.04427e-06	Up-regulated	8H vs CK
PH01169413G0010	lectin protein kinase family protein	-3.7554	4.48858	4.4734e-07	3.28713e-05	Up-regulated	8H vs CK
PH01000087G0750	heat shock protein DnaJ	-5.1079	7.10717	5.84819e-11	1.39558e-08	Up-regulated	8H vs CK
PH01001587G0110	pathogenesis-related Bet v I family protein	-3.69844	5.11109	5.1594e-07	3.65741e-05	Up-regulated	8H vs CK
PH01004403G0060	ATP-dependent Clp protease adaptor protein ClpS containing protein	-6.05427	6.60284	1.73751e-13	7.47814e-11	Up-regulated	8H vs CK
PH01000436G0460	chaperonin	-4.67724	7.31772	8.96858e-10	1.49076e-07	Up-regulated	8H vs CK
PH01000369G0850	metallothionein	-3.24278	3.38093	1.15587e-05	0.000458959	Up-regulated	8H vs CK
PH01000092G1300	expressed_protein	-3.43232	5.84557	2.02834e-06	0.000108092	Up-regulated	8H vs CK
PH01002288G0050	osFTL7 FT-Like7 homologous to Flowering Locus T gene	-6.47808	4.0845	3.45752e-13	1.38888e-10	Up-regulated	8H vs CK
PH01001573G0280	DnaK family protein	-4.87068	6.84651	2.76749e-10	5.85106e-08	Up-regulated	8H vs CK
PH01000765G0370	class I glutamine amidotransferase	-3.47249	6.16804	1.56286e-06	8.84224e-05	Up-regulated	8H vs CK
PH01000750G0770	PIII4 - Proteinase inhibitor II family protein precursor	-3.58302	3.49897	1.8507e-06	0.000100463	Up-regulated	8H vs CK
PH01001184G0530	serine hydrolase domain containing protein	-4.07926	5.5026	5.01945e-08	4.89792e-06	Up-regulated	8H vs CK
PH01000297G0030	late embryogenesis abundant protein, group 3	-3.55007	4.76848	1.31096e-06	7.63204e-05	Up-regulated	8H vs CK
PH01000639G0270	DnaK family protein	-3.5094	6.46957	1.23373e-06	7.21734e-05	Up-regulated	8H vs CK
PH01000090G1480	alpha-glucan phosphorylast isozyme	-3.26254	7.56358	4.86748e-06	0.000226917	Up-regulated	8H vs CK
PH01002958G0010	OsFBO10 - F-box and other domain containing protein	-3.40959	6.35309	2.22018e-06	0.000116581	Up-regulated	8H vs CK
PH01000193G1280	ATP8	-6.02283	6.22499	2.56309e-13	1.08378e-10	Up-regulated	8H vs CK
PH01002158G0360	phosphotransferase	-4.48951	6.58505	3.17524e-09	4.492e-07	Up-regulated	8H vs CK
PH01000383G0600	expressed_protein	-4.81225	3.91504	1.79747e-09	2.83154e-07	Up-regulated	8H vs CK
PH01002328G0120	AN1-like zinc finger domain containing protein	-7.93727	5.17315	4.33796e-17	3.73405e-14	Up-regulated	8H vs CK
PH01002794G0110	outer envelope protein	-3.19659	5.56963	7.91613e-06	0.000340705	Up-regulated	8H vs CK
PH01000489G0340	RNA recognition motif containing protein	-3.63023	5.9203	6.38025e-07	4.29945e-05	Up-regulated	8H vs CK
PH01000046G0060	dnaJ domain containing protein	-3.67665	6.04593	4.78725e-07	3.46494e-05	Up-regulated	8H vs CK
PH01000042G2200	heat shock protein STI	-6.78374	5.90001	3.61739e-15	1.98151e-12	Up-regulated	8H vs CK
PH01000101G0740	DnaK family protein	-5.07631	6.42215	8.71339e-11	2.03893e-08	Up-regulated	8H vs CK
PH01000068G1920	heavy metal-associated domain containing protein	-6.04055	4.86098	7.75587e-13	2.96717e-10	Up-regulated	8H vs CK
PH01001662G0300	expressed_protein	-5.79076	5.88842	1.29218e-12	4.58e-10	Up-regulated	8H vs CK
PH01000525G0430	BBTI2 - Bowman-Birk type bran trypsin inhibitor precursor	-4.62113	4.47414	3.22846e-09	4.52398e-07	Up-regulated	8H vs CK
PH01000009G2360	RING-H2 finger protein	-2.9541	5.72559	2.97291e-05	0.000978868	Up-regulated	8H vs CK
PH01003393G0080	heat shock protein DnaJ	-5.78293	5.25565	2.16357e-12	7.04682e-10	Up-regulated	8H vs CK
PH01000623G0320	Alpha amylase, catalytic domain containing protein	-5.97249	5.15395	8.05073e-13	3.03185e-10	Up-regulated	8H vs CK
PH01000031G0410	PDE312/PTAC10	-3.01882	6.25147	2.02247e-05	0.000717902	Up-regulated	8H vs CK
PH01004969G0020	tic20 protein-related	-2.98823	5.67524	2.47756e-05	0.000850628	Up-regulated	8H vs CK
PH01000845G0420	chlorophyll A-B binding protein	-4.76065	5.67057	7.79857e-10	1.32367e-07	Up-regulated	8H vs CK
PH01001182G0490	endothelial differentiation-related factor 1	-5.42464	4.56386	3.21906e-11	8.34256e-09	Up-regulated	8H vs CK
PH01000340G0740	BTBA4 - Bric-a-Brac,Tramtrack, Broad Complex BTB domain with Ankyrin repeat region	-3.23667	7.07189	5.70216e-06	0.000259799	Up-regulated	8H vs CK
PH01003853G0060	nifU	-3.19797	5.88328	7.65903e-06	0.000332011	Up-regulated	8H vs CK
PH01000345G0790	response regulator receiver domain containing protein	-3.51684	6.82425	1.15678e-06	6.91827e-05	Up-regulated	8H vs CK
PH01000569G0550	RNA recognition motif family protein	-5.70064	5.85536	2.28609e-12	7.24992e-10	Up-regulated	8H vs CK
PH01000524G0690	LTPL10 - Protease inhibitor/seed storage/LTP family protein precursor	-4.05096	3.58845	1.45325e-07	1.22042e-05	Up-regulated	8H vs CK
PH01003162G0080	armadillo/beta-catenin-like repeat containing protein	-3.83515	5.69641	2.05864e-07	1.65391e-05	Up-regulated	8H vs CK
PH01000040G1880	DEAD-box ATP-dependent RNA helicase 3	-3.22617	6.56591	6.26612e-06	0.000278449	Up-regulated	8H vs CK
PH01000006G0390	glycine-rich RNA-binding protein 7	-3.65591	5.24113	6.38327e-07	4.29945e-05	Up-regulated	8H vs CK
PH01000297G1000	LTPL152 - Protease inhibitor/seed storage/LTP family protein precursor	-3.70932	3.80617	7.8377e-07	5.05092e-05	Up-regulated	8H vs CK
PH01000057G1690	VQ domain containing protein	-7.66475	4.90247	2.78086e-16	1.97131e-13	Up-regulated	8H vs CK
PH01000062G1630	slowmo homolog	-3.0509	3.4802	2.94587e-05	0.000972621	Up-regulated	8H vs CK
PH01001859G0290	uncharacterized UPF0114 domain containing protein	-5.1225	4.56759	1.7395e-10	3.91826e-08	Up-regulated	8H vs CK
PH01000949G0640	expressed_protein	-5.06749	3.33495	1.05302e-09	1.71486e-07	Up-regulated	8H vs CK
PH01000043G0370	gp176	-4.55422	6.13019	2.42535e-09	3.63079e-07	Up-regulated	8H vs CK
PH01000456G0330	chaperonin	-4.91927	3.19237	2.69417e-09	3.95416e-07	Up-regulated	8H vs CK
PH01000038G2100	helix-loop-helix DNA-binding protein	-3.82523	3.4206	5.44364e-07	3.83633e-05	Up-regulated	8H vs CK
PH01003110G0170	alpha-glucan phosphorylast isozyme	-4.46798	7.02004	3.46304e-09	4.82463e-07	Up-regulated	8H vs CK
PH01000832G0680	cytochrome P450	-3.2445	6.5128	5.65883e-06	0.000258803	Up-regulated	8H vs CK
PH01000018G1920	SGS domain containing protein	-5.41685	4.44175	3.82846e-11	9.61183e-09	Up-regulated	8H vs CK
PH01000206G1300	phosphatidylethanolamine-binding protein	-8.73403	4.22495	1.01698e-16	8.17042e-14	Up-regulated	8H vs CK
PH01006173G0010	DJ-1 family protein	-4.12958	5.67335	3.57943e-08	3.75093e-06	Up-regulated	8H vs CK
PH01005974G0060	cytokinin-O-glucosyltransferase 2	-5.05573	4.09137	4.02664e-10	7.42197e-08	Up-regulated	8H vs CK
PH01000634G0150	Core histone H2A/H2B/H3/H4 domain containing protein	-4.40052	5.05687	8.58543e-09	1.07019e-06	Up-regulated	8H vs CK
PH01003264G0150	amine oxidase, flavin-containing, domain containing protein	-3.45132	5.85075	1.81733e-06	9.93228e-05	Up-regulated	8H vs CK
PH01001102G0260	heat shock protein DnaJ	-6.18309	4.52047	6.01568e-13	2.33855e-10	Up-regulated	8H vs CK
PH01000914G0560	pre-mRNA-splicing factor	-3.34019	4.79437	4.21196e-06	0.000199836	Up-regulated	8H vs CK
PH01033360G0010	protein binding protein	-8.00793	2.596	1.04719e-12	3.76707e-10	Up-regulated	8H vs CK
PH01000198G0670	OsFBX257 - F-box domain containing protein	-7.91585	4.67774	2.03415e-16	1.48567e-13	Up-regulated	8H vs CK
PH01000068G1210	RNA recognition motif containing protein	-3.7288	4.69345	4.86483e-07	3.49739e-05	Up-regulated	8H vs CK
PH01000958G0140	pumilio-family RNA binding repeat domain containing protein	-6.4334	5.0273	7.54432e-14	3.49679e-11	Up-regulated	8H vs CK
PH01000010G1130	beta-amylase	-4.30372	5.94197	1.17438e-08	1.39433e-06	Up-regulated	8H vs CK
PH01003284G0180	RNA recognition motif containing protein	-2.95152	6.65678	2.83133e-05	0.000941553	Up-regulated	8H vs CK
PH01000402G0730	PTAC12	-3.65986	6.39447	5.12681e-07	3.64502e-05	Up-regulated	8H vs CK
PH01001982G0390	12-oxophytodienoate reductase	-5.90189	3.92696	6.78186e-12	1.94591e-09	Up-regulated	8H vs CK
PH01000970G0380	expressed_protein	-4.3791	5.39994	8.61406e-09	1.07019e-06	Up-regulated	8H vs CK
PH01001342G0420	ribonucleoside-diphosphate reductase small chain	-3.33727	4.66776	4.39932e-06	0.000207094	Up-regulated	8H vs CK
PH01001036G0580	oxidoreductase/ transition metal ion binding protein	-4.84293	3.82547	1.67827e-09	2.67879e-07	Up-regulated	8H vs CK
PH01003721G0130	cycloartenol synthase	-3.064	5.36595	1.68136e-05	0.000615119	Up-regulated	8H vs CK
PH01000158G1040	expressed_protein	-6.47841	4.90342	7.16909e-14	3.38803e-11	Up-regulated	8H vs CK
PH01001523G0230	expressed_protein	-3.0438	4.50411	2.23299e-05	0.000783398	Up-regulated	8H vs CK
PH01000971G0560	antitermination NusB domain-containing protein	-3.98897	5.06123	9.67011e-08	8.63218e-06	Up-regulated	8H vs CK
PH01001425G0190	peptide transporter PTR2	-4.14134	6.02703	3.10111e-08	3.30721e-06	Up-regulated	8H vs CK
PH01000015G0230	Ser/Thr protein kinase	-5.63306	5.10889	5.87091e-12	1.72562e-09	Up-regulated	8H vs CK
PH01005276G0040	aminotransferase, classes I and II, domain containing protein	-9.69741	5.18386	1.40035e-19	1.87507e-16	Up-regulated	8H vs CK
PH01000439G0880	expressed_protein	-5.25126	3.51245	3.2491e-10	6.47189e-08	Up-regulated	8H vs CK
PH01001487G0030	C2 domain containing protein	-5.00145	4.57883	3.42282e-10	6.68729e-08	Up-regulated	8H vs CK
PH01000352G0730	expressed_protein	-7.50615	3.56134	3.94789e-14	1.94188e-11	Up-regulated	8H vs CK
PH01000054G1710	plant-specific domain TIGR01589 family protein	-5.60776	3.63978	4.64453e-11	1.11942e-08	Up-regulated	8H vs CK
PH01000114G0550	CCT motif family protein	-3.35752	5.09972	3.5898e-06	0.000175724	Up-regulated	8H vs CK
PH01000278G0590	kinase, pfkB family	-7.04008	5.16235	2.67046e-15	1.49682e-12	Up-regulated	8H vs CK
PH01000513G0580	expressed_protein	-3.21966	3.26804	1.37567e-05	0.000528811	Up-regulated	8H vs CK
PH01001153G0180	stress responsive protein	-8.29318	3.78738	1.99849e-15	1.20419e-12	Up-regulated	8H vs CK
PH01000031G2220	lysine ketoglutarate reductase trans-splicing related 1	-5.35367	2.41787	2.1187e-09	3.2658e-07	Up-regulated	8H vs CK
PH01000294G0700	chaperonin	-3.82784	3.09443	6.95788e-07	4.6198e-05	Up-regulated	8H vs CK
PH01003422G0190	GTP-binding protein	-3.64792	4.91287	7.21676e-07	4.75241e-05	Up-regulated	8H vs CK
PH01001038G0450	actin-depolymerizing factor	-4.5604	3.72991	8.32537e-09	1.0561e-06	Up-regulated	8H vs CK
PH01000016G0280	serine/threonine-protein kinase NAK	-4.61556	5.16045	2.29422e-09	3.45596e-07	Up-regulated	8H vs CK
PH01002308G0010	DNA-directed RNA polymerase 3A, chloroplast precursor	-3.986	5.73833	8.31667e-08	7.56409e-06	Up-regulated	8H vs CK
PH01000960G0480	uncharacterized oxidoreductase	-3.82781	2.59559	1.14111e-06	6.84157e-05	Up-regulated	8H vs CK
PH01000177G0360	expressed_protein	-4.3732	3.60575	2.57558e-08	2.79625e-06	Up-regulated	8H vs CK
PH01000595G0780	ATP/GTP/Ca++ binding protein	-3.58406	4.03401	1.39231e-06	8.0281e-05	Up-regulated	8H vs CK
PH01224762G0010	decarboxylase	-4.68872	1.78444	1.28782e-07	1.10853e-05	Up-regulated	8H vs CK
PH01000254G0570	expressed_protein	-5.77486	2.57107	3.00955e-10	6.19475e-08	Up-regulated	8H vs CK
PH01000742G0470	AAA family ATPase	-4.68837	3.47804	5.69656e-09	7.58556e-07	Up-regulated	8H vs CK
PH01000242G1280	ubiquitin carboxyl-terminal hydrolase, family 1	-3.42786	5.04218	2.44373e-06	0.000125316	Up-regulated	8H vs CK
PH01000173G1130	flavonol synthase/flavanone 3-hydroxylase	-5.10042	3.46468	7.32013e-10	1.26021e-07	Up-regulated	8H vs CK
PH01000926G0320	GEX1	-7.53486	5.41498	1.47586e-16	1.14746e-13	Up-regulated	8H vs CK
PH01000430G0320	guanylate kinase	-4.44529	4.04511	1.18642e-08	1.40171e-06	Up-regulated	8H vs CK
PH01004397G0010	pentatricopeptide	-3.04828	4.65705	2.1193e-05	0.000745873	Up-regulated	8H vs CK
PH01000383G0630	expressed_protein	-5.46467	2.27138	2.12734e-09	3.2658e-07	Up-regulated	8H vs CK
PH01000012G2360	CRS1/YhbY domain containing protein	-3.46953	4.59455	2.15201e-06	0.000113248	Up-regulated	8H vs CK
PH01000055G1360	transferase family protein	-7.31498	4.33821	5.45142e-15	2.91978e-12	Up-regulated	8H vs CK
PH01000050G1100	nuclear ribonuclease Z	-3.59139	5.08234	9.59331e-07	5.89842e-05	Up-regulated	8H vs CK
PH01000674G0560	expressed_protein	-3.58404	3.15577	2.29728e-06	0.000119197	Up-regulated	8H vs CK
PH01004414G0170	kinase, pfkB family	-4.0372	4.82645	7.91783e-08	7.22862e-06	Up-regulated	8H vs CK
PH01000007G0830	ATP8	-4.71971	3.98814	2.75982e-09	3.98306e-07	Up-regulated	8H vs CK
PH01001799G0410	Dicer	-4.45021	4.53188	8.29557e-09	1.0561e-06	Up-regulated	8H vs CK
PH01001153G0030	hydrolase, alpha/beta fold family domain containing protein	-3.74659	4.25284	5.18819e-07	3.66703e-05	Up-regulated	8H vs CK
PH01001686G0450	OsFBX103 - F-box domain containing protein	-4.91533	4.01421	9.31738e-10	1.53813e-07	Up-regulated	8H vs CK
PH01000142G0440	DUF292 domain containing protein	-3.03567	3.7561	2.84427e-05	0.00094425	Up-regulated	8H vs CK
PH01002223G0190	Dicer	-4.25201	3.4373	5.7139e-08	5.46494e-06	Up-regulated	8H vs CK
PH01003579G0170	antitermination NusB domain-containing protein	-3.61865	4.20033	1.07728e-06	6.50743e-05	Up-regulated	8H vs CK
PH01000046G1670	ubiquitin carboxyl-terminal hydrolase, family 1	-4.94661	4.97887	3.53902e-10	6.76964e-08	Up-regulated	8H vs CK
PH01000594G0310	Os8bglu27 - beta-glucosidase homologue, similar to Os4bglu12 exoglucanase	-3.24999	4.15411	8.15308e-06	0.000349654	Up-regulated	8H vs CK
PH01005007G0100	KIP1	-3.80391	5.27924	2.68518e-07	2.06767e-05	Up-regulated	8H vs CK
PH01000460G0190	DNA-directed RNA polymerase 1B, mitochondrial precursor	-4.37733	5.55744	8.28124e-09	1.0561e-06	Up-regulated	8H vs CK
PH01001440G0340	expressed_protein	-3.03704	4.12871	2.53929e-05	0.000870584	Up-regulated	8H vs CK
PH01000896G0180	fatty acid hydroxylase	-3.52344	4.31241	1.75048e-06	9.65451e-05	Up-regulated	8H vs CK
PH01001052G0590	pathogenesis-related Bet v I family protein	-3.52672	3.22742	2.93396e-06	0.000148248	Up-regulated	8H vs CK
PH01000353G0210	expressed_protein	-3.10682	4.7835	1.51373e-05	0.000565642	Up-regulated	8H vs CK
PH01001942G0260	OsAPx3 - Peroxisomal Ascorbate Peroxidase encoding gene 5,8	-4.80637	3.08416	5.47793e-09	7.33495e-07	Up-regulated	8H vs CK
PH01003589G0180	decarboxylase	-3.88273	4.13583	2.56179e-07	1.98534e-05	Up-regulated	8H vs CK
PH01001026G0710	T-complex protein	-3.0326	4.54165	2.35297e-05	0.00081365	Up-regulated	8H vs CK
PH01000705G0760	expressed_protein	-7.01881	3.08083	1.02075e-12	3.72759e-10	Up-regulated	8H vs CK
PH01001556G0180	CRS1/YhbY domain containing protein	-5.48734	4.01797	4.54884e-11	1.10743e-08	Up-regulated	8H vs CK
PH01001852G0180	ataxin-2 C-terminal region family protein	-3.11526	4.27429	1.62044e-05	0.000597185	Up-regulated	8H vs CK
PH01002945G0240	small G protein family protein	-4.0831	2.40084	4.45446e-07	3.28322e-05	Up-regulated	8H vs CK
PH01000139G0690	amino acid kinase	-3.9788	4.19882	1.45274e-07	1.22042e-05	Up-regulated	8H vs CK
PH01000032G0710	OsPOP4 - Putative Prolyl Oligopeptidase homologue	-4.16519	3.69577	7.14423e-08	6.64827e-06	Up-regulated	8H vs CK
PH01000736G0450	fiber protein Fb34	-3.71708	4.76197	5.09658e-07	3.63425e-05	Up-regulated	8H vs CK
PH01000986G0420	WRKY DNA-binding domain containing protein	-3.33744	1.90825	2.43047e-05	0.000836846	Up-regulated	8H vs CK
PH01000454G0080	12-oxophytodienoate reductase	-3.00034	4.46554	2.83224e-05	0.000941553	Up-regulated	8H vs CK
PH01001354G0290	plastidic ATP/ADP-transporter	-3.57014	4.02123	1.51015e-06	8.60467e-05	Up-regulated	8H vs CK
PH01000669G0710	recA protein	-3.17384	3.12864	1.86374e-05	0.000672453	Up-regulated	8H vs CK
PH01001113G0650	expressed_protein	-4.05746	1.75816	1.50153e-06	8.60467e-05	Up-regulated	8H vs CK
PH01003394G0190	OsFBX257 - F-box domain containing protein	-4.36679	3.54583	2.82012e-08	3.048e-06	Up-regulated	8H vs CK
PH01001737G0070	heavy metal-associated domain containing protein	-3.84774	3.05916	6.48902e-07	4.3565e-05	Up-regulated	8H vs CK
PH01000139G0420	LTPL101 - Protease inhibitor/seed storage/LTP family protein precursor	-3.71784	2.33736	2.57229e-06	0.000131072	Up-regulated	8H vs CK
PH01000776G0280	CCT/B-box zinc finger protein	-3.9955	3.66084	1.82628e-07	1.48205e-05	Up-regulated	8H vs CK
PH01002849G0030	beta-glucan-binding protein 4	-3.16543	4.24321	1.25028e-05	0.000490786	Up-regulated	8H vs CK
PH01001412G0020	flavonol synthase/flavanone 3-hydroxylase	-3.12733	4.77048	1.35787e-05	0.000523638	Up-regulated	8H vs CK
PH01000464G0090	plant-specific domain TIGR01589 family protein	-4.475	3.75437	1.28489e-08	1.50205e-06	Up-regulated	8H vs CK
PH01000028G1170	lectin-like receptor kinase	-3.26611	5.04573	6.02513e-06	0.000269921	Up-regulated	8H vs CK
PH01003464G0060	expressed_protein	-3.57131	3.26818	2.27056e-06	0.000118197	Up-regulated	8H vs CK
PH01000776G0230	CCT/B-box zinc finger protein	-4.90155	3.4511	2.00241e-09	3.11369e-07	Up-regulated	8H vs CK
PH01000868G0460	galactose mutarotase-like	-4.28828	3.09804	6.77974e-08	6.35818e-06	Up-regulated	8H vs CK
PH01003887G0030	fasciclin-like arabinogalactan protein 8 precursor	-3.19028	4.39948	1.05203e-05	0.000430491	Up-regulated	8H vs CK
PH01000877G0120	expressed_protein	-3.37066	3.49626	5.63891e-06	0.000258382	Up-regulated	8H vs CK
PH01000003G4260	CAPIP1	-3.00328	4.8664	2.60527e-05	0.000888151	Up-regulated	8H vs CK
PH01000369G1000	metallothionein	-5.21078	1.33133	9.42384e-08	8.47513e-06	Up-regulated	8H vs CK
PH01000465G0660	RPGR	-4.18413	3.19873	1.02728e-07	9.03628e-06	Up-regulated	8H vs CK
PH01000636G0290	bifunctional aspartokinase/homoserine dehydrogenase, chloroplast precursor	-3.20927	3.25874	1.45696e-05	0.000554749	Up-regulated	8H vs CK
PH01000045G0230	CAMK_CAMK_like.6 - CAMK includes calcium/calmodulin depedent protein kinases	-3.53994	2.17541	6.9822e-06	0.000307651	Up-regulated	8H vs CK
PH01000056G1910	26S protease regulatory subunit	-3.86286	2.95935	6.59526e-07	4.41553e-05	Up-regulated	8H vs CK
PH01000173G0010	zinc finger, C3HC4 type domain containing protein	-3.32926	3.36661	7.46678e-06	0.000326022	Up-regulated	8H vs CK
PH01000794G0080	protein binding protein	-4.52852	3.09461	2.06996e-08	2.30075e-06	Up-regulated	8H vs CK
PH01000010G3140	heavy-metal-associated domain-containing protein	-3.37369	3.91069	4.56149e-06	0.000213657	Up-regulated	8H vs CK
PH01004292G0050	cytochrome P450	-6.09155	3.53839	6.66785e-12	1.93625e-09	Up-regulated	8H vs CK
PH01001175G0060	CESA1 - cellulose synthase	-3.51406	4.69337	1.63582e-06	9.16894e-05	Up-regulated	8H vs CK
PH01002809G0030	acyltransferase	-3.98259	3.48055	2.27084e-07	1.79449e-05	Up-regulated	8H vs CK
PH01003663G0210	patellin-5	-3.56206	3.57837	1.97645e-06	0.000106569	Up-regulated	8H vs CK
PH01003710G0120	CAAX amino terminal protease family protein	-3.26392	5.23939	5.92249e-06	0.000266811	Up-regulated	8H vs CK
PH01000148G1100	tubulin/FtsZ domain containing protein	-3.5503	3.62977	2.04626e-06	0.000108207	Up-regulated	8H vs CK
PH01002029G0050	Os3bglu7 - beta-glucosidase, exo-beta-glucanse	-4.00863	2.11498	9.50357e-07	5.88831e-05	Up-regulated	8H vs CK
PH01003391G0180	oxidoreductase, aldo/keto reductase family protein	-3.52347	1.78418	1.28719e-05	0.000502004	Up-regulated	8H vs CK
PH01000191G0820	expressed_protein	-7.08649	1.6955	4.03401e-10	7.42197e-08	Up-regulated	8H vs CK
PH01002440G0400	protein kinase	-3.50154	1.8681	1.26121e-05	0.00049427	Up-regulated	8H vs CK
PH01000781G0160	expressed_protein	-4.39435	1.50909	7.20341e-07	4.75241e-05	Up-regulated	8H vs CK
PH01001153G0210	stress responsive protein	-4.7534	2.9286	9.01803e-09	1.11185e-06	Up-regulated	8H vs CK
PH01000670G0570	BRCA1 C Terminus domain containing protein	-6.271	3.71432	2.01215e-12	6.64342e-10	Up-regulated	8H vs CK
PH01000160G0990	expansin precursor	-4.25353	1.93988	4.83599e-07	3.48973e-05	Up-regulated	8H vs CK
PH01000135G0260	OsFBK10 - F-box domain and kelch repeat containing protein	-3.15399	3.93998	1.44938e-05	0.000552737	Up-regulated	8H vs CK
PH01001406G0380	AN1-like zinc finger domain containing protein	-4.33834	1.20776	1.83629e-06	9.99057e-05	Up-regulated	8H vs CK
PH01000021G0190	remorin C-terminal domain containing protein	-4.63065	2.57593	2.87862e-08	3.08358e-06	Up-regulated	8H vs CK
PH01000024G2200	LTPL152 - Protease inhibitor/seed storage/LTP family protein precursor	-4.75523	2.41221	2.30097e-08	2.53233e-06	Up-regulated	8H vs CK
PH01001492G0340	receptor-like protein kinase precursor	-3.6349	4.25748	9.63484e-07	5.90888e-05	Up-regulated	8H vs CK
PH01001176G0340	asparagine synthetase	-7.24254	2.75	2.19595e-12	7.05692e-10	Up-regulated	8H vs CK
PH01001410G0220	GAUT2/LGT2	-3.9391	3.43996	2.94763e-07	2.24822e-05	Up-regulated	8H vs CK
PH01002960G0110	S1 RNA binding domain containing protein	-3.07703	3.31957	2.76075e-05	0.000925446	Up-regulated	8H vs CK
PH01001572G0270	expressed_protein	-3.66289	3.139	1.55489e-06	8.81788e-05	Up-regulated	8H vs CK
PH01001299G0140	dehydrin	-9.59071	1.04442	2.4786e-09	3.68761e-07	Up-regulated	8H vs CK
PH01000560G0030	T-complex protein	-3.11169	3.74063	1.93014e-05	0.000691235	Up-regulated	8H vs CK
PH01000349G0450	transporter family protein	-6.65442	4.09151	1.5776e-13	6.91332e-11	Up-regulated	8H vs CK
PH01004106G0180	fasciclin domain containing protein	-4.91962	3.08768	3.18701e-09	4.492e-07	Up-regulated	8H vs CK
PH01001173G0410	3-5 exonuclease domain-containing protein	-5.33095	1.44505	4.62082e-08	4.54575e-06	Up-regulated	8H vs CK
PH01003663G0220	toprim domain-containing protein	-5.03756	3.6634	7.41869e-10	1.26812e-07	Up-regulated	8H vs CK
PH01003056G0060	peptide transporter PTR2	-3.26122	3.10119	1.22148e-05	0.000481047	Up-regulated	8H vs CK
PH01002568G0130	jmjC domain containing protein	-3.53409	3.78683	2.03446e-06	0.000108092	Up-regulated	8H vs CK
PH01006473G0020	dirigent	-3.30307	1.96271	2.65222e-05	0.000897274	Up-regulated	8H vs CK
PH01000014G0540	3-oxoacyl-synthase	-3.80889	3.0769	7.7777e-07	5.0392e-05	Up-regulated	8H vs CK
PH01000435G0670	caffeoyl-CoA O-methyltransferase	-5.80421	1.35485	2.00709e-08	2.24999e-06	Up-regulated	8H vs CK
PH01001115G0600	BRASSINOSTEROID INSENSITIVE 1-associated receptor kinase 1 precursor	-3.31318	3.3521	8.17213e-06	0.000349848	Up-regulated	8H vs CK
PH01001897G0130	outer mitochondrial membrane porin	-3.15262	3.5707	1.68881e-05	0.000616722	Up-regulated	8H vs CK
PH01000045G0480	oligopeptide transporter	-5.84679	3.29918	3.30461e-11	8.47316e-09	Up-regulated	8H vs CK
PH01000548G0440	cycloartenol synthase	-4.33168	3.27456	4.46616e-08	4.48514e-06	Up-regulated	8H vs CK
PH01000000G0330	DUF581 domain containing protein	-3.68046	1.5603	9.52672e-06	0.000396568	Up-regulated	8H vs CK
PH01005755G0060	protein with a conserved N-terminal region	-3.47273	3.36377	3.5632e-06	0.000174909	Up-regulated	8H vs CK
PH01004308G0010	3-ketoacyl-CoA synthase	-3.91674	1.90843	2.04723e-06	0.000108207	Up-regulated	8H vs CK
PH01005129G0100	flavonol synthase/flavanone 3-hydroxylase	-3.48213	3.65596	2.89905e-06	0.000146792	Up-regulated	8H vs CK
PH01002721G0170	expressed_protein	-3.17523	3.77586	1.36964e-05	0.000527334	Up-regulated	8H vs CK
PH01002284G0240	glycerol-3-phosphate acyltransferase	-3.7049	2.32553	2.76825e-06	0.00014076	Up-regulated	8H vs CK
PH01000885G0070	T-complex protein	-3.9451	3.5735	2.58482e-07	1.99677e-05	Up-regulated	8H vs CK
PH01000087G1530	amine oxidase, flavin-containing, domain containing protein	-3.07962	3.40354	2.62754e-05	0.000893215	Up-regulated	8H vs CK
PH01000716G0580	UDP-glucoronosyl and UDP-glucosyl transferase domain containing protein	-4.29416	2.49367	1.48936e-07	1.24209e-05	Up-regulated	8H vs CK
PH01001580G0080	cytochrome P450	-3.0475	3.78662	2.65011e-05	0.000897274	Up-regulated	8H vs CK
PH01006816G0070	esterase	-4.45905	1.31935	9.28663e-07	5.81367e-05	Up-regulated	8H vs CK
PH01000019G0360	HSF-type DNA-binding domain containing protein	-6.40487	1.93234	4.97264e-10	9.01132e-08	Up-regulated	8H vs CK
PH01003579G0080	indole-3-glycerol phosphate synthase, chloroplast precursor	-3.54108	2.00047	8.95667e-06	0.000376025	Up-regulated	8H vs CK
PH01006038G0010	powdery mildew resistance protein PM3b	-3.52911	2.24613	6.77408e-06	0.000299576	Up-regulated	8H vs CK
PH01000694G0750	cytochrome P450	-3.68968	2.13536	3.74841e-06	0.000180689	Up-regulated	8H vs CK
PH01000043G1410	chaperone protein clpB 1	-3.46389	3.63932	3.21943e-06	0.00015966	Up-regulated	8H vs CK
PH01000795G0520	reticuline oxidase-like protein precursor	-3.43252	2.30751	9.88775e-06	0.000407375	Up-regulated	8H vs CK
PH01001982G0340	12-oxophytodienoate reductase	-4.46955	2.28963	9.74605e-08	8.6627e-06	Up-regulated	8H vs CK
PH01000845G0110	OsFBT6 - F-box and tubby domain containing protein	-3.91586	2.677	6.83134e-07	4.54831e-05	Up-regulated	8H vs CK
PH01000529G0510	glycerophosphoryl diester phosphodiesterase family protein	-3.13284	3.55305	1.88308e-05	0.000678417	Up-regulated	8H vs CK
PH01000543G0780	OsSub24 - Putative Subtilisin homologue	-3.46589	2.70908	5.84289e-06	0.000264709	Up-regulated	8H vs CK
PH01000259G0460	thaumatin	-4.0338	2.35501	5.94595e-07	4.10629e-05	Up-regulated	8H vs CK
PH01000169G1000	GDSL-like lipase/acylhydrolase	-5.6632	1.22075	4.65333e-08	4.55913e-06	Up-regulated	8H vs CK
PH01000536G0060	DUF1264 domain containing protein	-4.44098	1.00023	2.32869e-06	0.000119927	Up-regulated	8H vs CK
PH01002000G0440	amidophosphoribosyltransferase, chloroplast precursor	-4.26485	1.38917	1.50755e-06	8.60467e-05	Up-regulated	8H vs CK
PH01049243G0010	expressed_protein	-9.57562	1.02991	2.71466e-09	3.95416e-07	Up-regulated	8H vs CK
PH01002919G0240	OsFBX109 - F-box domain containing protein	-4.35593	1.68604	5.50274e-07	3.85544e-05	Up-regulated	8H vs CK
PH01000401G0730	expressed_protein	-4.03929	2.86448	3.0366e-07	2.30878e-05	Up-regulated	8H vs CK
PH01005403G0080	phosphoesterase family protein	-3.40189	2.47748	9.70377e-06	0.000401856	Up-regulated	8H vs CK
PH01000517G0590	leaf senescence related protein	-3.21435	3.19841	1.46521e-05	0.000556301	Up-regulated	8H vs CK
PH01001894G0350	transferase family protein	-4.11182	1.95529	8.39093e-07	5.35022e-05	Up-regulated	8H vs CK
PH01000378G0230	cytochrome P450	-4.15035	3.03765	1.4461e-07	1.22042e-05	Up-regulated	8H vs CK
PH01000453G0220	integral membrane protein	-5.3978	0.970262	2.19039e-07	1.73661e-05	Up-regulated	8H vs CK
PH01000905G0290	CESA1 - cellulose synthase	-4.3343	3.45914	3.63886e-08	3.78034e-06	Up-regulated	8H vs CK
PH01000636G0320	bifunctional aspartokinase/homoserine dehydrogenase, chloroplast precursor	-3.72087	3.51993	8.82484e-07	5.59727e-05	Up-regulated	8H vs CK
PH01000038G0030	tubulin--tyrosine ligase-like protein 12	-3.10195	2.95907	2.91917e-05	0.000965128	Up-regulated	8H vs CK
PH01000197G0160	AAA-type ATPase family protein	-3.89562	2.65825	7.69e-07	4.9958e-05	Up-regulated	8H vs CK
PH01001565G0410	pumilio-family RNA binding repeat domain containing protein	-8.13716	2.72322	4.4879e-13	1.77324e-10	Up-regulated	8H vs CK
PH01000404G0960	expressed_protein	-4.46887	2.76297	4.41562e-08	4.45294e-06	Up-regulated	8H vs CK
PH01000675G0030	cinnamoyl-CoA reductase	-9.93609	1.37804	2.99224e-10	6.19475e-08	Up-regulated	8H vs CK
PH01000666G0220	proline-rich protein	-3.63596	2.34322	3.72512e-06	0.00018036	Up-regulated	8H vs CK
PH01000464G0470	respiratory burst oxidase	-3.2662	3.21134	1.11954e-05	0.000451223	Up-regulated	8H vs CK
PH01002316G0200	toprim domain-containing protein	-3.39281	3.60301	4.7668e-06	0.000222654	Up-regulated	8H vs CK
PH01000279G0080	solute carrier family 35 member F1	-10.0276	1.46689	1.69255e-10	3.84847e-08	Up-regulated	8H vs CK
PH01000950G0020	plant viral response family protein	-5.16856	2.24018	6.69654e-09	8.72433e-07	Up-regulated	8H vs CK
PH01000543G0410	polygalacturonase	-3.68455	1.07263	2.27615e-05	0.000792771	Up-regulated	8H vs CK
PH01002705G0040	cystathionine gamma-synthase	-7.75102	2.34367	5.5708e-12	1.65762e-09	Up-regulated	8H vs CK
PH01000267G0630	diacylglycerol kinase	-3.80464	2.33149	1.74022e-06	9.61988e-05	Up-regulated	8H vs CK
PH01000346G0510	pleiotropic drug resistance protein	-3.79223	3.21153	7.5737e-07	4.93355e-05	Up-regulated	8H vs CK
PH01004676G0020	uncharacterized glycosyltransferase	-4.46423	2.75858	4.54249e-08	4.5241e-06	Up-regulated	8H vs CK
PH01001370G0510	secretory protein	-5.62201	0.306893	2.14312e-06	0.000113027	Up-regulated	8H vs CK
PH01000313G0190	UDP-glucoronosyl and UDP-glucosyl transferase domain containing protein	-5.55122	1.11475	8.99553e-08	8.12023e-06	Up-regulated	8H vs CK
PH01000020G1170	expressed_protein	-3.28004	2.02253	2.74903e-05	0.0009228	Up-regulated	8H vs CK
PH01000376G0970	expressed_protein	-4.8992	1.73166	7.09532e-08	6.62835e-06	Up-regulated	8H vs CK
PH01002470G0130	1,4-alpha-glucan-branching enzyme	-6.48324	2.00832	3.03286e-10	6.19475e-08	Up-regulated	8H vs CK
PH01000335G1110	hypothetical_protein	-5.98073	2.46182	2.11673e-10	4.63794e-08	Up-regulated	8H vs CK
PH01001528G0310	hypothetical_protein	-8.98401	0.46628	8.63636e-08	7.82532e-06	Up-regulated	8H vs CK
PH01002448G0200	pectinesterase inhibitor domain containing protein	-5.47655	1.04431	1.38992e-07	1.18113e-05	Up-regulated	8H vs CK
PH01000223G0040	peptidase aspartic family protein	-5.50688	1.0729	1.16525e-07	1.00663e-05	Up-regulated	8H vs CK
PH01006252G0010	expressed_protein	-4.90018	0.508603	3.48888e-06	0.000171961	Up-regulated	8H vs CK
PH01002823G0110	AWPM-19-like membrane family protein	-3.56365	1.9241	8.9708e-06	0.000376025	Up-regulated	8H vs CK
PH01000192G1410	ethylene-responsive protein related	-4.05294	1.19476	4.90998e-06	0.000228456	Up-regulated	8H vs CK
PH01000378G0770	heparan-alpha-glucosaminide N-acetyltransferase	-3.51761	1.66721	1.55659e-05	0.000576296	Up-regulated	8H vs CK
PH01000573G0760	VERNALIZATION-INSENSITIVE	-3.76221	2.37803	1.99756e-06	0.000107228	Up-regulated	8H vs CK
PH01003030G0230	ammonium transporter protein	-3.63976	1.99304	5.88294e-06	0.000265526	Up-regulated	8H vs CK
PH01000809G0010	OsFBX165 - F-box domain containing protein	-4.95501	1.78448	5.07685e-08	4.93396e-06	Up-regulated	8H vs CK
PH01000268G0120	WD domain, G-beta repeat domain containing protein	-3.51518	2.23352	7.31837e-06	0.000320704	Up-regulated	8H vs CK
PH01001266G0620	armadillo/beta-catenin repeat family protein	-3.56676	1.59023	1.43005e-05	0.00054623	Up-regulated	8H vs CK
PH01000551G0790	expressed_protein	-3.95256	2.17552	1.1076e-06	6.67384e-05	Up-regulated	8H vs CK
PH01000412G0320	mitochondrial import inner membrane translocase subunit Tim17	-8.67982	0.181349	4.65727e-07	3.38101e-05	Up-regulated	8H vs CK
PH01000465G0480	ubiquitin-activating enzyme	-3.37943	2.73611	8.70409e-06	0.000368046	Up-regulated	8H vs CK
PH01000032G0330	pentatricopeptide containing protein	-3.75886	2.28946	2.26005e-06	0.00011816	Up-regulated	8H vs CK
PH01000315G0250	laccase precursor protein	-3.32155	2.20791	1.81251e-05	0.000656918	Up-regulated	8H vs CK
PH01000743G0080	S1 RNA binding domain containing protein	-3.09354	3.15557	2.74448e-05	0.000922557	Up-regulated	8H vs CK
PH01000862G0600	calreticulin family protein	-5.53659	1.10093	9.79873e-08	8.6627e-06	Up-regulated	8H vs CK
PH01001660G0260	expressed_protein	-3.93098	2.15561	1.25392e-06	7.31765e-05	Up-regulated	8H vs CK
PH01001410G0210	chloroplastic group IIA intron splicing facilitator CRS1, chloroplast precursor	-4.96716	0.570049	2.43143e-06	0.000124952	Up-regulated	8H vs CK
PH01000433G0700	inactive receptor kinase At2g26730 precursor	-3.49263	2.28938	7.64034e-06	0.000331797	Up-regulated	8H vs CK
PH01000511G0020	DUF630/DUF632 domains containing protein	-4.23141	1.57049	1.12707e-06	6.77424e-05	Up-regulated	8H vs CK
PH01002132G0230	avr9/Cf-9 rapidly elicited protein 146	-9.1763	0.648242	2.87473e-08	3.08358e-06	Up-regulated	8H vs CK
PH01000068G1020	pectinacetylesterase domain containing protein	-4.33591	1.66741	6.17963e-07	4.23129e-05	Up-regulated	8H vs CK
PH01003064G0180	beta-amylase	-3.79132	1.16846	1.2914e-05	0.000502833	Up-regulated	8H vs CK
PH01000088G0190	tRNA methyltransferase complex GCD14 subunit	-4.88358	1.41182	1.86832e-07	1.51109e-05	Up-regulated	8H vs CK
PH01001684G0040	transferase family protein	-4.39158	0.95487	3.05776e-06	0.000153858	Up-regulated	8H vs CK
PH01000000G0290	DUF581 domain containing protein	-4.24	1.36625	1.73458e-06	9.61988e-05	Up-regulated	8H vs CK
PH01000471G0210	glucose-1-phosphate adenylyltransferase large subunit	-5.88727	1.43412	1.21666e-08	1.43044e-06	Up-regulated	8H vs CK
PH01003786G0140	autophagy-related protein	-5.67343	0.354233	1.62639e-06	9.15869e-05	Up-regulated	8H vs CK
PH01000742G0510	IQ calmodulin-binding motif family protein	-10.2996	1.73185	3.05021e-11	7.99088e-09	Up-regulated	8H vs CK
PH01000943G0050	phosphate-induced protein 1 conserved region domain containing protein	-3.82251	0.739906	2.95262e-05	0.000973516	Up-regulated	8H vs CK
PH01000324G0490	expressed_protein	-3.6595	1.23317	1.83172e-05	0.000662884	Up-regulated	8H vs CK
PH01000289G0460	glucan endo-1,3-beta-glucosidase precursor	-3.55571	1.58031	1.51798e-05	0.000566351	Up-regulated	8H vs CK
PH01000268G0540	chromosome condensation protein like	-3.95968	2.1821	1.06308e-06	6.454e-05	Up-regulated	8H vs CK
PH01000970G0100	pumilio-family RNA binding repeat containing protein	-3.37191	2.45049	1.14482e-05	0.000456823	Up-regulated	8H vs CK
PH01002934G0080	h/ACA ribonucleoprotein complex subunit 1-like protein 1	-3.89601	1.60996	3.73715e-06	0.000180507	Up-regulated	8H vs CK
PH01003031G0070	pectinesterase inhibitor domain containing protein	-4.32082	0.508532	1.34086e-05	0.000519571	Up-regulated	8H vs CK
PH01000012G1010	protein transport protein-related	-4.01876	1.72251	1.87173e-06	0.000101376	Up-regulated	8H vs CK
PH01000367G1080	RING-H2 finger protein ATL3J	-4.67826	0.306815	1.12192e-05	0.000451429	Up-regulated	8H vs CK
PH01000908G0460	DNAJ heat shock N-terminal domain-containing protein	-4.50875	0.154693	2.65437e-05	0.000897274	Up-regulated	8H vs CK
PH01002729G0130	OsFtsH2 FtsH protease, homologue of AtFtsH2/8	-4.85758	1.00028	7.24953e-07	4.76099e-05	Up-regulated	8H vs CK
PH01001042G0490	SWIB/MDM2 domain containing protein	-4.09508	0.685479	1.50121e-05	0.000564464	Up-regulated	8H vs CK
PH01001328G0610	lactose permease-related	-5.33323	0.0436601	9.66399e-06	0.000400898	Up-regulated	8H vs CK
PH01003308G0210	F-box protein	-4.596	0.232757	1.70996e-05	0.000621621	Up-regulated	8H vs CK
PH01004457G0100	COBRA-like protein precursor	-5.30204	2.11519	5.83471e-09	7.72682e-07	Up-regulated	8H vs CK
PH01001453G0020	tetratricopeptide repeat domain containing protein	-4.5675	0.207202	1.97573e-05	0.000705468	Up-regulated	8H vs CK
PH01001096G0090	CS domain containing protein	-5.39579	0.100287	7.01868e-06	0.000308694	Up-regulated	8H vs CK
PH01000634G0180	SNF2 family N-terminal domain containing protein	-4.26485	1.38917	1.50755e-06	8.60467e-05	Up-regulated	8H vs CK
PH01000825G0330	expressed_protein	-5.09247	0.685611	1.22501e-06	7.20124e-05	Up-regulated	8H vs CK
PH01001940G0210	galactosyltransferase family protein	-3.70127	1.27067	1.46565e-05	0.000556301	Up-regulated	8H vs CK
PH01000120G0360	GRAM and C2 domains containing protein	-5.27212	1.38931	6.55733e-08	6.19783e-06	Up-regulated	8H vs CK
PH01000770G0620	jmjC domain-containing protein 5	-3.33951	4.02845	5.24961e-06	0.000241462	Up-regulated	8H vs CK
PH01000801G0480	T-complex protein	-3.10973	4.4629	1.58428e-05	0.00058565	Up-regulated	8H vs CK
PH01003464G0110	expressed_protein	-3.49845	3.03382	3.86806e-06	0.000186084	Up-regulated	8H vs CK
PH01000322G0510	gamma-interferon-inducible lysosomal thiol reductase precursor	-3.34747	2.42853	1.30925e-05	0.000508962	Up-regulated	8H vs CK
PH01000029G2540	zinc finger family protein	-3.37978	4.86555	3.33116e-06	0.000164524	Up-regulated	8H vs CK
PH01000357G0790	G-patch domain containing protein	-3.31104	4.63098	5.12504e-06	0.00023709	Up-regulated	8H vs CK
PH01000014G0990	EMB1270	-3.1216	5.55827	1.2065e-05	0.000478274	Up-regulated	8H vs CK
PH01000288G0570	LTPL78 - Protease inhibitor/seed storage/LTP family protein precursor	-3.33179	3.75623	6.05775e-06	0.000270879	Up-regulated	8H vs CK
PH01000105G0060	helix-loop-helix DNA-binding domain containing protein	3.72673	6.45464	3.47123e-07	2.63093e-05	Down-regulated	8H vs CK
PH01000110G0500	helix-loop-helix DNA-binding domain containing protein	3.67819	5.08817	5.56776e-07	3.88699e-05	Down-regulated	8H vs CK
PH01000331G0630	helix-loop-helix DNA-binding domain containing protein	3.3591	5.93102	3.11968e-06	0.000155674	Down-regulated	8H vs CK
PH01000105G1660	bZIP transcription factor domain containing protein	4.08452	4.30601	7.21288e-08	6.66072e-06	Down-regulated	8H vs CK
PH01000145G1240	CPuORF1 - conserved peptide uORF-containing transcript	3.87625	7.2599	1.31128e-07	1.12073e-05	Down-regulated	8H vs CK
PH01000021G0290	ZOS2-19 - C2H2 zinc finger protein	3.14476	5.49883	1.09482e-05	0.000442742	Down-regulated	8H vs CK
PH01000048G0270	CCT/B-box zinc finger protein	4.22002	8.0816	1.52239e-08	1.75563e-06	Down-regulated	8H vs CK
PH01000459G0310	CCT/B-box zinc finger protein	3.75853	6.71597	2.79096e-07	2.13549e-05	Down-regulated	8H vs CK
PH01002146G0170	CCT/B-box zinc finger protein	3.11691	8.49748	1.07583e-05	0.000438003	Down-regulated	8H vs CK
PH01000113G0300	expressed_protein	2.98427	7.78361	2.27325e-05	0.000792771	Down-regulated	8H vs CK
PH01001184G0160	expressed_protein	3.15601	5.41517	1.04338e-05	0.000427678	Down-regulated	8H vs CK
PH01000038G0910	AP2 domain containing protein	3.13249	4.99854	1.21639e-05	0.000479827	Down-regulated	8H vs CK
PH01001704G0270	AP2 domain containing protein	3.00253	6.03564	2.24658e-05	0.000785881	Down-regulated	8H vs CK
PH01000164G0530	Myb-like DNA-binding domain containing protein	3.67583	2.73485	2.00525e-06	0.000107401	Down-regulated	8H vs CK
PH01000738G0520	myb-like DNA-binding domain containing protein	3.27683	7.12971	4.56532e-06	0.000213657	Down-regulated	8H vs CK
PH01003297G0100	MYB family transcription factor	3.81863	3.82312	4.15062e-07	3.06866e-05	Down-regulated	8H vs CK
PH01000639G0140	scarecrow	3.42518	4.11425	3.07366e-06	0.000154015	Down-regulated	8H vs CK
PH01000183G0940	START domain containing protein	3.12798	3.84623	1.65845e-05	0.000609328	Down-regulated	8H vs CK
PH01000073G0920	DUF260 domain containing protein	4.03693	3.00586	2.54352e-07	1.97755e-05	Down-regulated	8H vs CK
PH01001063G0080	LSD1 zinc finger domain containing protein	3.1085	4.03525	1.72233e-05	0.000625174	Down-regulated	8H vs CK
PH01001344G0480	LSD1 zinc finger domain containing protein	3.86737	4.97017	1.93003e-07	1.55578e-05	Down-regulated	8H vs CK
PH01000604G0860	MYB family transcription factor	3.42651	5.121	2.32072e-06	0.000119773	Down-regulated	8H vs CK
PH01001064G0370	MYB family transcription factor	4.45907	3.33718	2.07146e-08	2.30075e-06	Down-regulated	8H vs CK
PH01002611G0010	myb-like DNA-binding domain containing protein	3.8692	3.0315	5.7529e-07	3.99586e-05	Down-regulated	8H vs CK
PH01007341G0010	MYB family transcription factor	3.325	4.15811	5.2065e-06	0.000239937	Down-regulated	8H vs CK
PH01000383G0320	MYB family transcription factor	5.15573	7.41907	4.25877e-11	1.0474e-08	Down-regulated	8H vs CK
PH01000931G0030	MYB family transcription factor	3.94087	0.855108	1.47086e-05	0.000556526	Down-regulated	8H vs CK
PH01003138G0210	no apical meristem protein	4.68712	2.63796	1.97058e-08	2.22981e-06	Down-regulated	8H vs CK
PH01000532G0650	core histone H2A/H2B/H3/H4	4.01657	7.24411	5.59634e-08	5.39532e-06	Down-regulated	8H vs CK
PH01004198G0020	core histone H2A/H2B/H3/H4	3.8954	2.66642	7.46474e-07	4.889e-05	Down-regulated	8H vs CK
PH01000823G0340	OsWRKY13 - Superfamily of TFs having WRKY and zinc finger domains	3.1855	2.84637	2.01584e-05	0.000716605	Down-regulated	8H vs CK
PH01002022G0200	WRKY DNA-binding domain containing protein	3.30643	4.68603	4.97507e-06	0.000231039	Down-regulated	8H vs CK
PH01003579G0140	OsWRKY60 - Superfamily of TFs having WRKY and zinc finger domains	3.44008	1.82162	1.62023e-05	0.000597185	Down-regulated	8H vs CK
PH01000000G7300	transporter, major facilitator family	2.97646	5.06299	2.79748e-05	0.000933862	Down-regulated	8H vs CK
PH01000000G7320	transporter, major facilitator family	3.29289	5.00955	5.01827e-06	0.000232597	Down-regulated	8H vs CK
PH01000001G2250	short-chain dehydrogenase/reductase	3.15939	7.3662	8.7484e-06	0.000369271	Down-regulated	8H vs CK
PH01000001G2300	short-chain dehydrogenase/reductase	3.43256	7.94148	1.76526e-06	9.68869e-05	Down-regulated	8H vs CK
PH01000004G2220	transcription factor	3.39829	1.68083	2.32807e-05	0.000806193	Down-regulated	8H vs CK
PH01000006G1150	40S ribosomal protein S29	4.47095	4.07755	9.60713e-09	1.16357e-06	Down-regulated	8H vs CK
PH01000018G1810	UDP-glucoronosyl and UDP-glucosyl transferase domain containing protein	3.16099	7.10908	8.7892e-06	0.000370345	Down-regulated	8H vs CK
PH01000019G1840	catalase isozyme A	3.38506	8.8409	2.30461e-06	0.000119197	Down-regulated	8H vs CK
PH01000025G1630	OsIAA31 - Auxin-responsive Aux/IAA gene family member	9.8051	1.25312	6.40584e-10	1.14366e-07	Down-regulated	8H vs CK
PH01000027G0750	transcriptional regulator	4.06145	7.18138	4.27631e-08	4.33057e-06	Down-regulated	8H vs CK
PH01000028G2600	OsSCP8 - Putative Serine Carboxypeptidase homologue	3.87835	1.43979	5.1444e-06	0.000237529	Down-regulated	8H vs CK
PH01000037G0060	CCT/B-box zinc finger protein	3.15799	2.9801	2.11775e-05	0.000745873	Down-regulated	8H vs CK
PH01000038G2210	dehydrogenase	3.0541	4.31387	2.11984e-05	0.000745873	Down-regulated	8H vs CK
PH01000041G0480	expressed_protein	3.07858	4.75581	1.69588e-05	0.000618367	Down-regulated	8H vs CK
PH01000041G0570	heavy metal transport/detoxification protein	4.14133	4.7587	4.22475e-08	4.29641e-06	Down-regulated	8H vs CK
PH01000041G1980	uncharacterized Cys-rich domain containing protein	4.58099	0.228848	1.70996e-05	0.000621621	Down-regulated	8H vs CK
PH01000044G0160	SPX domain-containing protein	3.52891	5.56964	1.20006e-06	7.12407e-05	Down-regulated	8H vs CK
PH01000049G0080	major facilitator superfamily antiporter	3.81162	5.61076	2.29369e-07	1.80662e-05	Down-regulated	8H vs CK
PH01000049G0280	expressed_protein	6.26404	7.14676	3.48817e-14	1.78876e-11	Down-regulated	8H vs CK
PH01000063G0370	double-stranded RNA binding motif containing protein	3.55187	2.10947	6.91667e-06	0.000305321	Down-regulated	8H vs CK
PH01000064G1860	CSLA5 - cellulose synthase-like family A	3.92273	1.64322	2.95221e-06	0.000148858	Down-regulated	8H vs CK
PH01000064G1870	CSLA7 - cellulose synthase-like family A	3.37744	4.07084	4.04768e-06	0.000193652	Down-regulated	8H vs CK
PH01000068G0660	kinase	3.15793	8.16053	8.56542e-06	0.000363457	Down-regulated	8H vs CK
PH01000068G0670	kinase	7.49608	2.10212	2.86157e-11	7.57907e-09	Down-regulated	8H vs CK
PH01000072G0880	photosystem II reaction center W protein, chloroplast precursor	3.10351	10.3702	1.1486e-05	0.000456823	Down-regulated	8H vs CK
PH01000081G0960	tyrosine protein kinase domain containing protein	5.38277	5.14837	2.32032e-11	6.28364e-09	Down-regulated	8H vs CK
PH01000087G0190	protochlorophyllide reductase A, chloroplast precursor	3.05078	6.32269	1.68187e-05	0.000615119	Down-regulated	8H vs CK
PH01000090G1640	laccase precursor protein	4.38623	3.26814	3.25433e-08	3.45532e-06	Down-regulated	8H vs CK
PH01000091G1160	expressed_protein	3.78453	8.52386	2.14035e-07	1.70817e-05	Down-regulated	8H vs CK
PH01000095G1490	Cupin domain containing protein	3.9543	2.28986	9.31872e-07	5.81865e-05	Down-regulated	8H vs CK
PH01000097G1100	aspartic proteinase nepenthesin-1 precursor	3.83151	6.68604	1.81148e-07	1.48001e-05	Down-regulated	8H vs CK
PH01000105G1640	OsCML5 - Calmodulin-related calcium sensor protein	4.0174	3.9435	1.29804e-07	1.11335e-05	Down-regulated	8H vs CK
PH01000107G1480	fatty acid hydroxylase	4.16827	4.65549	3.78462e-08	3.89816e-06	Down-regulated	8H vs CK
PH01000110G0110	hypothetical_protein	5.33909	3.50041	2.06291e-10	4.5615e-08	Down-regulated	8H vs CK
PH01000111G0660	protein kinase family protein	5.17034	1.30214	1.0936e-07	9.53947e-06	Down-regulated	8H vs CK
PH01000118G1660	S-adenosyl-l-methionine decarboxylase leader peptide	3.4315	10.9962	1.73912e-06	9.61988e-05	Down-regulated	8H vs CK
PH01000129G0140	stage II sporulation protein E	4.00537	7.78051	5.84421e-08	5.56748e-06	Down-regulated	8H vs CK
PH01000167G0500	patatin	9.33822	0.804796	1.06732e-08	1.27983e-06	Down-regulated	8H vs CK
PH01000168G0040	zinc finger family protein	4.05969	5.39526	5.53975e-08	5.36221e-06	Down-regulated	8H vs CK
PH01000171G1230	transporter family protein	3.10318	6.88422	1.23111e-05	0.00048405	Down-regulated	8H vs CK
PH01000184G0790	chlorophyll A-B binding protein	3.65993	9.16337	4.51369e-07	3.30666e-05	Down-regulated	8H vs CK
PH01000187G0290	LSM domain containing protein	3.49178	6.59927	1.3567e-06	7.84151e-05	Down-regulated	8H vs CK
PH01000187G1190	peptide transporter PTR2	3.62392	4.46755	9.08911e-07	5.71973e-05	Down-regulated	8H vs CK
PH01000198G0580	chlorophyll A-B binding protein	3.64083	9.89129	5.03912e-07	3.60395e-05	Down-regulated	8H vs CK
PH01000214G0560	aluminum-activated malate transporter	3.63336	2.34932	3.72512e-06	0.00018036	Down-regulated	8H vs CK
PH01000234G1250	chlorophyll A-B binding protein	3.01488	7.04753	1.98505e-05	0.000707747	Down-regulated	8H vs CK
PH01000266G1280	expressed_protein	3.06409	6.55224	1.53882e-05	0.000572622	Down-regulated	8H vs CK
PH01000270G0090	hydroquinone glucosyltransferase	4.01724	7.1288	5.62774e-08	5.40398e-06	Down-regulated	8H vs CK
PH01000271G0050	expressed_protein	3.01565	4.00423	2.82797e-05	0.000941553	Down-regulated	8H vs CK
PH01000276G1080	heat shock protein DnaJ	4.40162	4.73547	9.4029e-09	1.14459e-06	Down-regulated	8H vs CK
PH01000280G1190	expressed_protein	2.95694	6.97967	2.73834e-05	0.00092178	Down-regulated	8H vs CK
PH01000288G1230	RIPER1 - Ripening-related family protein precursor	3.5669	4.51889	1.22855e-06	7.20452e-05	Down-regulated	8H vs CK
PH01000294G1020	tyrosine protein kinase domain containing protein	3.17699	6.06772	8.56292e-06	0.000363457	Down-regulated	8H vs CK
PH01000297G0870	lipid phosphatase protein	3.18549	6.57537	7.81217e-06	0.000337435	Down-regulated	8H vs CK
PH01000303G0960	vacuolar protein sorting-associated protein 18	5.29112	8.04317	1.61972e-11	4.53935e-09	Down-regulated	8H vs CK
PH01000303G0970	diacylglycerol kinase	4.95287	2.60907	6.58956e-09	8.6316e-07	Down-regulated	8H vs CK
PH01000303G0990	B-box zinc finger family protein	5.01864	5.27776	1.85682e-10	4.1438e-08	Down-regulated	8H vs CK
PH01000327G0330	heat shock protein	3.21169	4.24512	9.32193e-06	0.00038999	Down-regulated	8H vs CK
PH01000331G0190	photosystem I reaction center subunit, chloroplast precursor	3.84172	10.6245	1.48844e-07	1.24209e-05	Down-regulated	8H vs CK
PH01000331G0620	DEAD-box ATP-dependent RNA helicase	3.5441	6.37483	1.02275e-06	6.24058e-05	Down-regulated	8H vs CK
PH01000355G0640	cytokinin-O-glucosyltransferase 2	4.69629	4.02387	2.90925e-09	4.17373e-07	Down-regulated	8H vs CK
PH01000356G1120	CBS domain containing membrane protein	3.60948	9.61543	6.08848e-07	4.1927e-05	Down-regulated	8H vs CK
PH01000377G0250	zinc finger, C3HC4 type, domain containing protein	3.7721	0.95025	2.04403e-05	0.000723423	Down-regulated	8H vs CK
PH01000379G0800	class I glutamine amidotransferase	3.9013	4.21327	2.12105e-07	1.69839e-05	Down-regulated	8H vs CK
PH01000381G0230	inorganic phosphate transporter 2-1, chloroplast precursor	4.15193	7.25226	2.43692e-08	2.65767e-06	Down-regulated	8H vs CK
PH01000383G0300	MYB family transcription factor	5.47804	10.0593	4.0424e-12	1.21787e-09	Down-regulated	8H vs CK
PH01000393G0510	glycosyl hydrolases family 17	3.01332	7.16578	1.99192e-05	0.000709146	Down-regulated	8H vs CK
PH01000407G0730	zinc finger family protein	9.4739	0.934483	4.77124e-09	6.49698e-07	Down-regulated	8H vs CK
PH01000408G0110	hydrolase, alpha/beta fold family domain containing protein	2.93226	7.35803	3.04683e-05	0.000999111	Down-regulated	8H vs CK
PH01000413G0760	thaumatin-like protein 1 precursor	3.45547	2.70797	6.01027e-06	0.000269757	Down-regulated	8H vs CK
PH01000421G0720	universal stress protein domain containing protein	3.06945	7.6145	1.42035e-05	0.000543385	Down-regulated	8H vs CK
PH01000442G0540	rhythmically expressed gene 2 protein	4.69885	9.06543	6.79307e-10	1.18643e-07	Down-regulated	8H vs CK
PH01000445G0250	transferase family protein	3.308	7.68536	3.65853e-06	0.000178498	Down-regulated	8H vs CK
PH01000461G0550	MATE efflux family protein	3.1668	5.64872	9.51363e-06	0.000396568	Down-regulated	8H vs CK
PH01000478G0620	riboflavin biosynthesis protein ribAB, chloroplast precursor	4.08218	5.67878	4.52597e-08	4.5241e-06	Down-regulated	8H vs CK
PH01000482G0210	photosystem I reaction center subunit IV A, chloroplast precursor	3.81719	8.80607	1.74874e-07	1.4385e-05	Down-regulated	8H vs CK
PH01000489G0470	keratin, type I cytoskeletal 9	4.29339	9.27998	9.04172e-09	1.11185e-06	Down-regulated	8H vs CK
PH01000490G1060	GDSL-like lipase/acylhydrolase	5.6972	3.47662	4.08815e-11	1.0158e-08	Down-regulated	8H vs CK
PH01000498G0790	D-mannose binding lectin family protein	3.74161	3.17296	9.70837e-07	5.93886e-05	Down-regulated	8H vs CK
PH01000500G0210	photosystem II 10 kDa polypeptide, chloroplast precursor	5.3983	4.60015	3.43735e-11	8.72074e-09	Down-regulated	8H vs CK
PH01000504G0570	pectinacetylesterase domain containing protein	3.30203	6.18065	4.19693e-06	0.000199516	Down-regulated	8H vs CK
PH01000556G0620	SNF1-related protein kinase regulatory subunit beta-1	3.1278	6.49487	1.08617e-05	0.000441265	Down-regulated	8H vs CK
PH01000582G0560	CAMK_CAMK_like.28 - CAMK includes calcium/calmodulin depedent protein kinases	10.7849	2.20847	1.33432e-12	4.66083e-10	Down-regulated	8H vs CK
PH01000592G0190	expressed_protein	3.58016	5.66324	9.18006e-07	5.76193e-05	Down-regulated	8H vs CK
PH01000593G0610	OsFBK14 - F-box domain and kelch repeat containing protein	4.22283	7.80662	1.50164e-08	1.74002e-06	Down-regulated	8H vs CK
PH01000594G0200	1,3-beta-glucan synthase component domain containing protein	3.08438	5.551	1.51199e-05	0.000565642	Down-regulated	8H vs CK
PH01000605G0690	OsAPRL1 adenosine 5'-phosphosulfate reductase-like OsAPRL1	3.30355	8.13739	3.72663e-06	0.00018036	Down-regulated	8H vs CK
PH01000614G0640	hydrolase, alpha/beta fold family domain containing protein	3.60579	4.61995	9.55439e-07	5.88951e-05	Down-regulated	8H vs CK
PH01000625G0360	chlorophyll A-B binding protein	3.01523	8.9442	1.89295e-05	0.000679939	Down-regulated	8H vs CK
PH01000627G0560	expressed_protein	8.492	0.0106655	1.21973e-06	7.18774e-05	Down-regulated	8H vs CK
PH01000641G0750	UDP-glucuronate 4-epimerase	3.48985	2.05347	9.75224e-06	0.000403171	Down-regulated	8H vs CK
PH01000649G0690	integral membrane protein DUF6 containing protein	9.08626	0.565488	4.61803e-08	4.54575e-06	Down-regulated	8H vs CK
PH01000657G0120	peroxidase precursor	3.76319	4.57833	3.9813e-07	2.96165e-05	Down-regulated	8H vs CK
PH01000657G0130	protein kinase family protein	3.60813	5.22601	8.06258e-07	5.1682e-05	Down-regulated	8H vs CK
PH01000658G0140	MATE efflux family protein	3.20227	5.84296	7.62832e-06	0.000331797	Down-regulated	8H vs CK
PH01000690G0500	wall-associated kinase 1	3.30824	5.28736	4.39487e-06	0.000207094	Down-regulated	8H vs CK
PH01000696G0710	embryogenesis transmembrane protein	3.64034	3.03157	1.82604e-06	9.95728e-05	Down-regulated	8H vs CK
PH01000710G0650	xylem cysteine proteinase 2 precursor	4.41054	5.05448	7.72674e-09	9.95882e-07	Down-regulated	8H vs CK
PH01000766G0630	transketolase	3.69763	7.25201	3.83169e-07	2.86805e-05	Down-regulated	8H vs CK
PH01000775G0690	photosystem II reaction center W protein, chloroplast precursor	3.82568	8.96637	1.65773e-07	1.36831e-05	Down-regulated	8H vs CK
PH01000781G0430	chlorophyllide a oxygenase, chloroplast precursor	2.95738	6.00783	2.87022e-05	0.000950248	Down-regulated	8H vs CK
PH01000801G0630	zinc finger family protein	3.0146	3.78525	3.05287e-05	0.000999733	Down-regulated	8H vs CK
PH01000824G0640	BAH domain containing protein	3.27982	8.37803	4.2601e-06	0.000201723	Down-regulated	8H vs CK
PH01000831G0490	hypothetical_protein	4.14346	1.84637	8.38712e-07	5.35022e-05	Down-regulated	8H vs CK
PH01000835G0580	expressed_protein	3.12857	4.42148	1.38701e-05	0.00053232	Down-regulated	8H vs CK
PH01000841G0550	CCT motif family protein	3.65562	5.48413	5.83455e-07	4.04093e-05	Down-regulated	8H vs CK
PH01000848G0570	chlorophyll A-B binding protein	3.43968	12.0052	1.65511e-06	9.25555e-05	Down-regulated	8H vs CK
PH01000871G0340	calcium-transporting ATPase, plasma membrane-type	3.25981	5.65339	5.66986e-06	0.000258816	Down-regulated	8H vs CK
PH01000892G0030	powdery mildew resistant protein 5	3.70763	1.72623	6.07868e-06	0.000271312	Down-regulated	8H vs CK
PH01000898G0600	peroxidase precursor	5.25286	2.54448	2.24366e-09	3.40104e-07	Down-regulated	8H vs CK
PH01000920G0290	IF	4.33401	2.53954	1.14152e-07	9.8967e-06	Down-regulated	8H vs CK
PH01000931G0590	9-cis-epoxycarotenoid dioxygenase 1, chloroplast precursor	3.95107	5.72268	9.81212e-08	8.6627e-06	Down-regulated	8H vs CK
PH01000941G0440	CSLE6 - cellulose synthase-like family E	3.21589	8.18036	6.15952e-06	0.000274412	Down-regulated	8H vs CK
PH01000942G0270	expressed_protein	5.91765	1.47192	9.23962e-09	1.13042e-06	Down-regulated	8H vs CK
PH01000942G0280	expressed_protein	4.14301	2.36076	3.58928e-07	2.7034e-05	Down-regulated	8H vs CK
PH01000947G0680	chlorophyll A-B binding protein	3.44694	9.12596	1.6007e-06	9.03512e-05	Down-regulated	8H vs CK
PH01000949G0050	CRAL/TRIO domain containing protein	3.88753	3.35481	3.93244e-07	2.93436e-05	Down-regulated	8H vs CK
PH01000974G0220	plant-specific domain TIGR01589 family protein	4.52035	6.60781	2.72339e-09	3.95416e-07	Down-regulated	8H vs CK
PH01000974G0450	riboflavin biosynthesis protein ribAB, chloroplast precursor	4.76986	4.23526	1.60105e-09	2.57256e-07	Down-regulated	8H vs CK
PH01000975G0350	peptide transporter PTR2	3.86447	2.39504	1.2116e-06	7.17495e-05	Down-regulated	8H vs CK
PH01000983G0020	secretory protein	4.43041	1.94965	2.17455e-07	1.72974e-05	Down-regulated	8H vs CK
PH01000989G0450	pyrophosphate--fructose 6-phosphate 1-phosphotransferase subunit alpha	4.14892	3.85204	6.7194e-08	6.32621e-06	Down-regulated	8H vs CK
PH01000989G0470	pyrophosphate--fructose 6-phosphate 1-phosphotransferase subunit alpha	4.57761	6.49209	1.8576e-09	2.90727e-07	Down-regulated	8H vs CK
PH01000999G0660	anthocyanin 5-O-glucosyltransferase	3.3723	4.14475	4.04947e-06	0.000193652	Down-regulated	8H vs CK
PH01001009G0380	OsGrx_C12 - glutaredoxin subgroup III	3.11583	2.82564	2.86924e-05	0.000950248	Down-regulated	8H vs CK
PH01001015G0560	auxin-repressed protein	3.93112	6.07096	1.08844e-07	9.53946e-06	Down-regulated	8H vs CK
PH01001036G0590	ZOS9-13 - C2H2 zinc finger protein	3.26828	2.69436	1.50508e-05	0.000565038	Down-regulated	8H vs CK
PH01001037G0060	NFD4	4.6671	3.6016	5.29186e-09	7.12539e-07	Down-regulated	8H vs CK
PH01001051G0040	keratin, type I cytoskeletal 9	4.08446	7.63855	3.57831e-08	3.75093e-06	Down-regulated	8H vs CK
PH01001053G0150	LTPL128 - Protease inhibitor/seed storage/LTP family protein precursor	5.2863	0.0107525	1.13841e-05	0.000455781	Down-regulated	8H vs CK
PH01001054G0500	TKL_IRAK_DUF26-lf.4 - DUF26 kinases have homology to DUF26 containing loci	4.92255	5.54601	2.91078e-10	6.10049e-08	Down-regulated	8H vs CK
PH01001054G0640	TKL_IRAK_DUF26-lf.4 - DUF26 kinases have homology to DUF26 containing loci	4.46523	3.34303	1.99354e-08	2.24525e-06	Down-regulated	8H vs CK
PH01001071G0570	thaumatin	3.12655	5.19662	1.21495e-05	0.000479827	Down-regulated	8H vs CK
PH01001074G0010	aquaporin protein	3.31361	2.78314	1.12813e-05	0.000453168	Down-regulated	8H vs CK
PH01001090G0060	regulatory protein	8.13512	5.15987	1.97659e-17	1.8323e-14	Down-regulated	8H vs CK
PH01001136G0170	HAD superfamily phosphatase	3.5973	6.29062	7.56426e-07	4.93355e-05	Down-regulated	8H vs CK
PH01001184G0390	zinc finger, C3HC4 type domain containing protein	4.62819	3.95869	4.48458e-09	6.17642e-07	Down-regulated	8H vs CK
PH01001205G0170	chlorophyll A-B binding protein	3.05598	10.6822	1.49833e-05	0.000564263	Down-regulated	8H vs CK
PH01001217G0300	L1P family of ribosomal proteins domain containing protein	4.79525	10.3056	3.5983e-10	6.82883e-08	Down-regulated	8H vs CK
PH01001217G0390	expressed_protein	3.17712	4.32272	1.09736e-05	0.000443027	Down-regulated	8H vs CK
PH01001260G0260	reticulon domain containing protein	3.57886	3.63327	1.66062e-06	9.26487e-05	Down-regulated	8H vs CK
PH01001283G0510	MYB family transcription factor	5.54066	9.23803	2.86883e-12	8.97982e-10	Down-regulated	8H vs CK
PH01001293G0010	hypothetical_protein	3.7634	3.67324	6.13674e-07	4.21389e-05	Down-regulated	8H vs CK
PH01001315G0110	transporter, major facilitator family	3.45332	7.07243	1.63512e-06	9.16894e-05	Down-regulated	8H vs CK
PH01001365G0060	resistance protein	3.19048	3.56244	1.32426e-05	0.000513967	Down-regulated	8H vs CK
PH01001414G0220	transketolase	3.51995	6.24411	1.19396e-06	7.10538e-05	Down-regulated	8H vs CK
PH01001472G0060	KIP1	3.39189	5.0278	2.87612e-06	0.000145938	Down-regulated	8H vs CK
PH01001494G0280	NBS-LRR disease resistance protein	3.12826	6.93305	1.06656e-05	0.000434963	Down-regulated	8H vs CK
PH01001533G0340	expressed_protein	3.50808	1.77906	1.28719e-05	0.000502004	Down-regulated	8H vs CK
PH01001543G0150	ferric-chelate reductase	3.74404	10.0422	2.70294e-07	2.07472e-05	Down-regulated	8H vs CK
PH01001551G0360	OsSub62 - Putative Subtilisin homologue	6.62288	8.79521	2.29735e-15	1.3478e-12	Down-regulated	8H vs CK
PH01001569G0140	receptor kinase	3.18333	2.66666	2.31314e-05	0.000803041	Down-regulated	8H vs CK
PH01001576G0060	transferase family protein	3.81944	1.20288	1.0224e-05	0.000420511	Down-regulated	8H vs CK
PH01001580G0090	CBS domain containing membrane protein	4.26714	6.6627	1.29003e-08	1.50205e-06	Down-regulated	8H vs CK
PH01001592G0500	DTA2	4.37886	5.34503	8.37652e-09	1.05702e-06	Down-regulated	8H vs CK
PH01001615G0350	esterase	3.08182	5.82222	1.48851e-05	0.000562321	Down-regulated	8H vs CK
PH01001624G0290	potassium transporter	3.19305	3.11961	1.63716e-05	0.000602427	Down-regulated	8H vs CK
PH01001624G0300	potassium transporter	3.87768	4.99454	1.80421e-07	1.47909e-05	Down-regulated	8H vs CK
PH01001626G0110	photosystem I reaction center subunit, chloroplast precursor	3.07492	9.47672	1.35288e-05	0.000522548	Down-regulated	8H vs CK
PH01001658G0270	omega-3 fatty acid desaturase, chloroplast precursor	2.97306	7.84304	2.41623e-05	0.000833132	Down-regulated	8H vs CK
PH01001672G0140	MYB family transcription factor	3.88262	6.34695	1.39175e-07	1.18113e-05	Down-regulated	8H vs CK
PH01001673G0060	dirigent	4.29301	1.8214	4.87563e-07	3.49739e-05	Down-regulated	8H vs CK
PH01001673G0200	leucine rich repeat domain containing protein	3.12473	6.08618	1.14233e-05	0.000456593	Down-regulated	8H vs CK
PH01001681G0010	protein binding protein	3.41195	4.29118	3.09952e-06	0.000154989	Down-regulated	8H vs CK
PH01001697G0330	expressed_protein	3.45008	4.64273	2.27028e-06	0.000118197	Down-regulated	8H vs CK
PH01001737G0120	expressed_protein	4.37198	6.92556	6.48892e-09	8.54622e-07	Down-regulated	8H vs CK
PH01001756G0090	hypothetical_protein	3.13946	5.38642	1.14814e-05	0.000456823	Down-regulated	8H vs CK
PH01001773G0140	BTBN22 - Bric-a-Brac, Tramtrack, Broad Complex BTB domain with non-phototropic hypocotyl 3 NPH3 and coiled-coil domains	3.51452	8.93474	1.07628e-06	6.50743e-05	Down-regulated	8H vs CK
PH01001777G0410	OsProCP2 - Putative Lysosomal Pro-x Carboxypeptidase homologue	3.63265	3.11944	1.76874e-06	9.68869e-05	Down-regulated	8H vs CK
PH01001871G0210	amino acid transporter	5.21745	3.14613	6.9632e-10	1.20739e-07	Down-regulated	8H vs CK
PH01001895G0420	succinyl-CoA ligase subunit alpha-2, mitochondrial precursor	2.96135	7.48074	2.59172e-05	0.000884783	Down-regulated	8H vs CK
PH01001901G0240	receptor protein kinase	3.12019	7.29836	1.09329e-05	0.000442742	Down-regulated	8H vs CK
PH01001918G0380	membrane protein	4.43153	2.83358	4.6128e-08	4.54575e-06	Down-regulated	8H vs CK
PH01001935G0160	expressed_protein	3.55524	7.21544	9.0666e-07	5.71973e-05	Down-regulated	8H vs CK
PH01001951G0050	dehydrogenase	3.23599	7.01089	5.79463e-06	0.000263017	Down-regulated	8H vs CK
PH01001963G0180	zinc finger, C3HC4 type domain containing protein	3.31594	7.00164	3.68026e-06	0.000179195	Down-regulated	8H vs CK
PH01002025G0060	OsSAUR23 - Auxin-responsive SAUR gene family member	3.88511	0.805106	1.97128e-05	0.000704924	Down-regulated	8H vs CK
PH01002033G0340	shikimate/quinate 5-dehydrogenase	4.80574	3.73439	2.19365e-09	3.34628e-07	Down-regulated	8H vs CK
PH01002056G0230	transporter family protein	3.67533	6.69126	4.5783e-07	3.34382e-05	Down-regulated	8H vs CK
PH01002057G0070	OsWLIM1 - LIM domain protein actin-binding protein and transcription factor	3.22506	10.6352	5.75861e-06	0.000261875	Down-regulated	8H vs CK
PH01002087G0030	ethylene receptor	3.4648	4.73909	2.03608e-06	0.000108092	Down-regulated	8H vs CK
PH01002138G0280	cytochrome P450	3.16539	4.95333	1.02488e-05	0.000420813	Down-regulated	8H vs CK
PH01002221G0050	chloroplast unusual positioning protein	3.22237	6.98165	6.27325e-06	0.000278449	Down-regulated	8H vs CK
PH01002221G0070	chloroplast unusual positioning protein	3.38488	9.04168	2.30334e-06	0.000119197	Down-regulated	8H vs CK
PH01002223G0060	peroxisomal membrane protein	2.95959	9.20409	2.57059e-05	0.00088006	Down-regulated	8H vs CK
PH01002236G0120	nodulin MtN3 family protein	4.85036	7.00351	3.20153e-10	6.47189e-08	Down-regulated	8H vs CK
PH01002296G0060	cysteine proteinase inhibitor precursor protein	3.39123	2.70345	8.24124e-06	0.000351558	Down-regulated	8H vs CK
PH01002296G0350	thioredoxin	3.1151	8.43728	1.08751e-05	0.000441265	Down-regulated	8H vs CK
PH01002305G0150	expressed_protein	3.05588	8.99845	1.50893e-05	0.000565604	Down-regulated	8H vs CK
PH01002367G0010	glutathione S-transferase	8.50145	4.0016	4.66432e-16	3.21199e-13	Down-regulated	8H vs CK
PH01002391G0110	receptor-like protein kinase 5 precursor	3.63671	1.89512	6.34352e-06	0.000281051	Down-regulated	8H vs CK
PH01002417G0290	oxygen evolving enhancer protein 3 domain containing protein;photosystem II oxygen-evolving enhancer protein 3	3.69753	11.1881	3.56794e-07	2.69575e-05	Down-regulated	8H vs CK
PH01002424G0210	cyclase/dehydrase family protein	4.74409	4.49381	1.5171e-09	2.45403e-07	Down-regulated	8H vs CK
PH01002467G0330	terpene synthase	3.50025	5.78865	1.42537e-06	8.19914e-05	Down-regulated	8H vs CK
PH01002621G0020	hydrolase, NUDIX family, domain containing protein	4.85834	1.01016	6.62507e-07	4.4232e-05	Down-regulated	8H vs CK
PH01002645G0220	zinc finger family protein	5.47884	3.83945	6.00565e-11	1.4191e-08	Down-regulated	8H vs CK
PH01002654G0270	expressed_protein	3.20511	2.82142	1.86325e-05	0.000672453	Down-regulated	8H vs CK
PH01002673G0210	nucleotide pyrophosphatase/phosphodiesterase	3.40939	4.1397	3.31719e-06	0.00016417	Down-regulated	8H vs CK
PH01002810G0080	photosystem I reaction center subunit N, chloroplast precursor	3.54238	10.2242	9.05602e-07	5.71973e-05	Down-regulated	8H vs CK
PH01002847G0050	peptide transporter PTR2	3.38111	4.89764	3.1456e-06	0.000156643	Down-regulated	8H vs CK
PH01002869G0180	TKL_IRAK_DUF26-lc.14 - DUF26 kinases have homology to DUF26 containing loci	3.49775	2.06059	9.33632e-06	0.00038999	Down-regulated	8H vs CK
PH01002924G0170	nitrate reductase	3.99333	9.21628	5.90581e-08	5.60401e-06	Down-regulated	8H vs CK
PH01002995G0220	membrane protein	3.42928	11.0213	1.76184e-06	9.68869e-05	Down-regulated	8H vs CK
PH01002998G0320	ABC-2 type transporter domain containing protein	5.97891	6.29054	3.09241e-13	1.28506e-10	Down-regulated	8H vs CK
PH01003078G0060	GDSL-like lipase/acylhydrolase	2.98331	4.87478	2.7648e-05	0.000925516	Down-regulated	8H vs CK
PH01003146G0030	Jacalin-like lectin domain containing protein	9.83061	1.27776	5.4754e-10	9.84836e-08	Down-regulated	8H vs CK
PH01003146G0230	AAA-type ATPase family protein	3.67338	12.727	4.11918e-07	3.05478e-05	Down-regulated	8H vs CK
PH01003150G0250	hydrolase, alpha/beta fold family domain containing protein	3.15197	5.14644	1.06556e-05	0.000434963	Down-regulated	8H vs CK
PH01003159G0030	expressed_protein	2.96904	6.36936	2.62494e-05	0.000893215	Down-regulated	8H vs CK
PH01003219G0040	zinc finger family protein	3.30375	5.2411	4.52121e-06	0.000212418	Down-regulated	8H vs CK
PH01003298G0130	chlorophyll A-B binding protein	4.64064	10.4419	9.77393e-10	1.60253e-07	Down-regulated	8H vs CK
PH01003394G0090	chlorophyll A-B binding protein	2.95188	8.69113	2.69082e-05	0.000908321	Down-regulated	8H vs CK
PH01003411G0110	nodulin MtN3 family protein	3.82661	2.93407	7.82952e-07	5.05092e-05	Down-regulated	8H vs CK
PH01003419G0030	cytochrome P450	3.62633	6.2872	6.3862e-07	4.29945e-05	Down-regulated	8H vs CK
PH01003482G0160	cation efflux family protein	2.96854	6.90694	2.57982e-05	0.000881969	Down-regulated	8H vs CK
PH01003493G0130	OsFBL10 - F-box domain and LRR containing protein	3.46205	2.47729	7.21929e-06	0.000316939	Down-regulated	8H vs CK
PH01003762G0140	OsWAK116 - OsWAK receptor-like cytoplasmic kinase OsWAK-RLCK	4.28997	2.79143	9.60966e-08	8.61011e-06	Down-regulated	8H vs CK
PH01003837G0070	plant viral response family protein	3.2223	2.49851	2.19436e-05	0.000770968	Down-regulated	8H vs CK
PH01003981G0110	cytokinin-O-glucosyltransferase 2	4.18571	8.02074	1.89101e-08	2.16006e-06	Down-regulated	8H vs CK
PH01004014G0080	terpene synthase	4.676	3.90233	3.6529e-09	5.0599e-07	Down-regulated	8H vs CK
PH01004219G0090	ABC transporter, ATP-binding protein	3.01907	4.86055	2.2891e-05	0.000796132	Down-regulated	8H vs CK
PH01004339G0030	cytochrome P450	5.63635	7.96288	1.7378e-12	5.81728e-10	Down-regulated	8H vs CK
PH01004502G0160	chlorophyll A-B binding protein	3.89463	8.32009	1.09635e-07	9.53947e-06	Down-regulated	8H vs CK
PH01004883G0100	protein kinase	3.11457	4.04066	1.66529e-05	0.00061091	Down-regulated	8H vs CK
PH01004889G0110	cytochrome P450	3.29764	7.08346	4.06382e-06	0.000193953	Down-regulated	8H vs CK
PH01005133G0020	chlorophyll A-B binding protein	4.75712	10.4922	4.60323e-10	8.40509e-08	Down-regulated	8H vs CK
PH01005166G0070	peroxidase precursor	3.24949	3.80648	8.89596e-06	0.000374189	Down-regulated	8H vs CK
PH01005309G0050	ATTIC110/TIC110	3.48248	7.88967	1.31778e-06	7.65328e-05	Down-regulated	8H vs CK
PH01005399G0020	uncharacterized UPF0114 domain containing protein	3.67688	4.65328	6.32584e-07	4.2948e-05	Down-regulated	8H vs CK
PH01005449G0020	chalcone synthase	3.74647	1.48287	7.84901e-06	0.00033842	Down-regulated	8H vs CK
PH01005860G0050	DNA-directed RNA polymerases I, II, and III subunit RPABC1	3.24171	4.35056	7.68706e-06	0.000332628	Down-regulated	8H vs CK
PH01006209G0030	metal transporter Nramp6	4.1732	6.09016	2.40863e-08	2.63876e-06	Down-regulated	8H vs CK
PH01006466G0050	STE_MEKK_ste11_MAP3K.13 - STE kinases include homologs to sterile 7, sterile 11 and sterile 20 from yeast	3.68542	3.45825	1.05192e-06	6.40234e-05	Down-regulated	8H vs CK
PH01006683G0010	TKL_IRAK_DUF26-lc.14 - DUF26 kinases have homology to DUF26 containing loci	4.68967	0.326619	9.78617e-06	0.000403881	Down-regulated	8H vs CK
PH01007314G0010	terpene synthase	3.38684	4.70771	3.17101e-06	0.000157583	Down-regulated	8H vs CK
PH01007610G0010	dehydrogenase	3.35167	6.4862	3.07272e-06	0.000154015	Down-regulated	8H vs CK
PH01008646G0010	expressed_protein	3.05865	8.2327	1.49569e-05	0.000564151	Down-regulated	8H vs CK
PH01024134G0010	B-box zinc finger family protein	5.12865	4.86503	1.26606e-10	2.93408e-08	Down-regulated	8H vs CK
PH01063618G0010	heat shock protein DnaJ	3.55517	6.56429	9.39485e-07	5.85102e-05	Down-regulated	8H vs CK
PH01087490G0010	photosystem I reaction center subunit N, chloroplast precursor	4.82429	8.23106	3.23777e-10	6.47189e-08	Down-regulated	8H vs CK
PH01093035G0010	AAA-type ATPase family protein	3.40902	12.1353	1.98096e-06	0.000106574	Down-regulated	8H vs CK
PH01183211G0010	9-cis-epoxycarotenoid dioxygenase 1, chloroplast precursor	4.38217	5.85491	7.09069e-09	9.18816e-07	Down-regulated	8H vs CK

## Sheet: 0.5 vs 8
ID	Annotation	logFC	logCPM	PValue	FDR
PH01001378G0550	chlorophyll A-B binding protein	7.90125	5.4462	2.0556e-17	2.49468e-13	Up-regulated	0.5H vs 8H
PH01000594G0200	1,3-beta-glucan synthase component domain containing protein	4.06476	6.39806	4.55321e-08	8.702e-06	Up-regulated	0.5H vs 8H
PH01005299G0030	1-aminocyclopropane-1-carboxylate oxidase	3.79876	6.56465	2.19045e-07	3.24186e-05	Up-regulated	0.5H vs 8H
PH01001592G0510	1-aminocyclopropane-1-carboxylate oxidase	3.7094	6.45877	3.76761e-07	4.96779e-05	Up-regulated	0.5H vs 8H
PH01005299G0060	1-aminocyclopropane-1-carboxylate oxidase	3.69609	5.3139	4.82112e-07	5.91002e-05	Up-regulated	0.5H vs 8H
PH01000014G0180	26S protease regulatory subunit 7	3.43259	4.08608	3.14536e-06	0.000242202	Up-regulated	0.5H vs 8H
PH01002496G0100	3-ketoacyl-CoA synthase	3.68397	6.52846	4.34344e-07	5.54863e-05	Up-regulated	0.5H vs 8H
PH01000283G0010	9-cis-epoxycarotenoid dioxygenase 1, chloroplast precursor	3.68874	2.34529	2.6077e-06	0.000214556	Up-regulated	0.5H vs 8H
PH01001453G0450	9-cis-epoxycarotenoid dioxygenase 1, chloroplast precursor	3.31077	5.1222	4.46586e-06	0.000325032	Up-regulated	0.5H vs 8H
PH01005265G0030	9-cis-epoxycarotenoid dioxygenase 1, chloroplast precursor	3.50658	2.46298	5.38562e-06	0.000376714	Up-regulated	0.5H vs 8H
PH01000541G0760	ADP-ribosylation factor	3.28821	6.64112	4.32066e-06	0.000315877	Up-regulated	0.5H vs 8H
PH01000351G0270	amino acid transporter	4.90833	1.69476	5.99346e-08	1.10207e-05	Up-regulated	0.5H vs 8H
PH01000000G2120	aminotransferase, classes I and II, domain containing protein	4.25416	3.93454	3.25783e-08	6.64488e-06	Up-regulated	0.5H vs 8H
PH01000050G0740	AN1-like zinc finger domain containing protein	3.07787	6.39505	1.43463e-05	0.000827111	Up-regulated	0.5H vs 8H
PH01000559G0630	AP2 domain containing protein	6.28623	3.49408	2.66751e-12	2.81503e-09	Up-regulated	0.5H vs 8H
PH01000573G0670	AP2 domain containing protein	3.93693	6.76008	9.33477e-08	1.6069e-05	Up-regulated	0.5H vs 8H
PH01000890G0360	AP2 domain containing protein	3.71072	6.77971	3.68133e-07	4.88269e-05	Up-regulated	0.5H vs 8H
PH01003107G0070	AP2 domain containing protein	3.84471	3.2135	5.073e-07	6.18754e-05	Up-regulated	0.5H vs 8H
PH01000131G1240	AP2 domain containing protein	8.51708	-0.0253574	1.03208e-06	0.000104861	Up-regulated	0.5H vs 8H
PH01000032G1740	AP2 domain containing protein	3.29086	7.45111	4.13643e-06	0.000305165	Up-regulated	0.5H vs 8H
PH01006489G0020	armadillo repeat-containing protein	4.96023	4.06658	6.01178e-10	2.75317e-07	Up-regulated	0.5H vs 8H
PH01004437G0120	armadillo/beta-catenin repeat family protein	4.73347	3.79256	2.71727e-09	8.45557e-07	Up-regulated	0.5H vs 8H
PH01001496G0260	armadillo/beta-catenin repeat family protein	4.3884	2.64067	6.61408e-08	1.18916e-05	Up-regulated	0.5H vs 8H
PH01000648G0610	asparagine synthetase	5.51679	1.57633	1.35241e-08	3.32067e-06	Up-regulated	0.5H vs 8H
PH01003092G0290	aspartic proteinase nepenthesin-1 precursor	3.42308	4.49016	2.84069e-06	0.000226807	Up-regulated	0.5H vs 8H
PH01006955G0010	ATPase	3.54922	5.7652	1.06649e-06	0.000107198	Up-regulated	0.5H vs 8H
PH01002295G0010	auxin-induced protein 5NG4	3.41638	4.20436	3.25193e-06	0.000247432	Up-regulated	0.5H vs 8H
PH01000824G0640	BAH domain containing protein	3.03436	8.10223	1.71397e-05	0.000955247	Up-regulated	0.5H vs 8H
PH01002972G0240	basic helix-loop-helix family protein	4.82758	4.32255	9.89065e-10	4.06891e-07	Up-regulated	0.5H vs 8H
PH01000179G0630	basic helix-loop-helix family protein	4.2238	8.18541	1.46383e-08	3.48335e-06	Up-regulated	0.5H vs 8H
PH01002972G0210	basic helix-loop-helix family protein	4.21443	5.83961	1.98467e-08	4.5878e-06	Up-regulated	0.5H vs 8H
PH01003790G0150	BEE 1	3.41261	3.29683	4.49515e-06	0.00032569	Up-regulated	0.5H vs 8H
PH01001554G0110	bHelix-loop-helix transcription factor	4.10299	2.56163	2.82806e-07	3.99085e-05	Up-regulated	0.5H vs 8H
PH01001228G0390	bHelix-loop-helix transcription factor	4.38277	0.52013	8.36369e-06	0.000528655	Up-regulated	0.5H vs 8H
PH01000105G1660	bZIP transcription factor domain containing protein	3.29796	3.5254	7.30302e-06	0.000475225	Up-regulated	0.5H vs 8H
PH01002838G0170	cadmium tolerance factor	3.4464	2.80006	5.28954e-06	0.000372139	Up-regulated	0.5H vs 8H
PH01000438G0510	CAF1 family ribonuclease containing protein	4.10007	6.63353	3.54027e-08	7.10162e-06	Up-regulated	0.5H vs 8H
PH01001606G0050	calmodulin-binding protein	3.37703	6.08249	2.72182e-06	0.000222438	Up-regulated	0.5H vs 8H
PH01001028G0080	calmodulin-binding protein	3.22969	6.70115	6.08552e-06	0.000413747	Up-regulated	0.5H vs 8H
PH01001355G0040	calmodulin-like protein 1	3.89049	7.00498	1.22487e-07	2.00879e-05	Up-regulated	0.5H vs 8H
PH01000280G1090	CAMK_CAMK_like.12 - CAMK includes calcium/calmodulin depedent protein kinases	4.16689	7.7218	2.14307e-08	4.77217e-06	Up-regulated	0.5H vs 8H
PH01000045G0230	CAMK_CAMK_like.6 - CAMK includes calcium/calmodulin depedent protein kinases	3.69871	5.78468	4.30204e-07	5.52482e-05	Up-regulated	0.5H vs 8H
PH01000068G0740	CAMK_KIN1/SNF1/Nim1_like.29 - CAMK includes calcium/calmodulin depedent protein kinases	3.7841	3.00744	8.3202e-07	8.97547e-05	Up-regulated	0.5H vs 8H
PH01001094G0540	CAMK_KIN1/SNF1/Nim1_like.30 - CAMK includes calcium/calmodulin depedent protein kinases	3.57906	7.11421	7.84485e-07	8.57704e-05	Up-regulated	0.5H vs 8H
PH01077048G0010	CAMK_KIN1/SNF1/Nim1_like.31 - CAMK includes calcium/calmodulin depedent protein kinases	4.20355	8.16232	1.66266e-08	3.91806e-06	Up-regulated	0.5H vs 8H
PH01169704G0010	CCT/B-box zinc finger protein	3.6973	9.30865	3.59917e-07	4.79994e-05	Up-regulated	0.5H vs 8H
PH01006047G0020	Cf-4A protein	3.80043	3.26445	6.11958e-07	7.21041e-05	Up-regulated	0.5H vs 8H
PH01002741G0130	Cf-4A protein	3.63245	3.31662	1.41356e-06	0.000133502	Up-regulated	0.5H vs 8H
PH01000656G0710	chitin-inducible gibberellin-responsive protein	3.81308	7.10867	1.92924e-07	2.94506e-05	Up-regulated	0.5H vs 8H
PH01005133G0020	chlorophyll A-B binding protein	4.68758	10.37	7.22127e-10	3.18681e-07	Up-regulated	0.5H vs 8H
PH01004502G0160	chlorophyll A-B binding protein	3.5511	7.94572	8.76566e-07	9.29084e-05	Up-regulated	0.5H vs 8H
PH01003298G0130	chlorophyll A-B binding protein	3.44644	9.26255	1.60325e-06	0.000146294	Up-regulated	0.5H vs 8H
PH01002452G0070	chlorophyll A-B binding protein	3.30486	11.5974	3.63281e-06	0.000272989	Up-regulated	0.5H vs 8H
PH01000184G0790	chlorophyll A-B binding protein	3.08862	8.58747	1.25963e-05	0.000731428	Up-regulated	0.5H vs 8H
PH01001239G0620	chlorophyllase-2, chloroplast precursor	4.98235	0.539535	1.92464e-06	0.000170493	Up-regulated	0.5H vs 8H
PH01000306G0810	COBRA	4.80293	1.59538	1.12893e-07	1.88974e-05	Up-regulated	0.5H vs 8H
PH01001272G0140	coiled-coil domain-containing protein 90A, mitochondrial precursor	3.6127	4.96048	8.52414e-07	9.11445e-05	Up-regulated	0.5H vs 8H
PH01000316G0900	copine	3.06512	5.772	1.61198e-05	0.000909687	Up-regulated	0.5H vs 8H
PH01001610G0500	CPuORF22 - conserved peptide uORF-containing transcript	4.66241	2.42584	2.82451e-08	5.85954e-06	Up-regulated	0.5H vs 8H
PH01004757G0020	CRAL/TRIO domain containing protein	3.28805	5.91221	4.60123e-06	0.000331398	Up-regulated	0.5H vs 8H
PH01002268G0280	Cupin domain containing protein	3.20207	7.65824	6.71055e-06	0.000448701	Up-regulated	0.5H vs 8H
PH01002296G0060	cysteine proteinase inhibitor precursor protein	3.67751	2.90931	1.55902e-06	0.00014355	Up-regulated	0.5H vs 8H
PH01000931G0650	cytochrome P450	5.313	6.80629	1.6965e-11	1.36689e-08	Up-regulated	0.5H vs 8H
PH01002709G0230	cytochrome P450	3.59338	3.49531	1.56727e-06	0.00014355	Up-regulated	0.5H vs 8H
PH01029929G0010	cytochrome P450	3.32862	3.49809	6.30982e-06	0.000427799	Up-regulated	0.5H vs 8H
PH01004523G0030	cytochrome P450	3.48196	2.07708	8.92114e-06	0.000558077	Up-regulated	0.5H vs 8H
PH01004857G0080	DEAD/DEAH box helicase domain containing protein	4.11501	3.14782	1.3413e-07	2.14184e-05	Up-regulated	0.5H vs 8H
PH01002169G0130	dehydration-responsive element-binding protein	8.87682	4.31908	3.48554e-17	2.76745e-13	Up-regulated	0.5H vs 8H
PH01000842G0220	dehydration-responsive element-binding protein	11.6695	3.02018	3.78867e-15	9.19586e-12	Up-regulated	0.5H vs 8H
PH01000131G1230	dehydration-responsive element-binding protein	5.27935	2.70241	1.14741e-09	4.56554e-07	Up-regulated	0.5H vs 8H
PH01000144G1050	dehydration-responsive element-binding protein	9.45106	0.852726	5.80018e-09	1.58182e-06	Up-regulated	0.5H vs 8H
PH01000131G1260	dehydration-responsive element-binding protein	3.81849	2.38363	1.3592e-06	0.000129884	Up-regulated	0.5H vs 8H
PH01005739G0080	dehydrogenase	4.22648	9.46541	1.37558e-08	3.3388e-06	Up-regulated	0.5H vs 8H
PH01004267G0060	dehydrogenase	3.88857	8.24438	1.13824e-07	1.89229e-05	Up-regulated	0.5H vs 8H
PH01000303G0970	diacylglycerol kinase	4.58462	2.20456	6.14469e-08	1.12138e-05	Up-regulated	0.5H vs 8H
PH01001799G0380	Dicer	3.78672	5.31524	2.85194e-07	4.00129e-05	Up-regulated	0.5H vs 8H
PH01006594G0070	disease resistance RPP13-like protein 1	3.7175	1.54839	7.05396e-06	0.000463994	Up-regulated	0.5H vs 8H
PH01000498G0790	D-mannose binding lectin family protein	3.59027	2.9792	2.27562e-06	0.000195173	Up-regulated	0.5H vs 8H
PH01000303G0240	DNA-directed RNA polymerase subunit	4.75218	4.48286	1.34423e-09	4.9435e-07	Up-regulated	0.5H vs 8H
PH01000046G0060	dnaJ domain containing protein	3.10341	9.14288	1.15466e-05	0.00068024	Up-regulated	0.5H vs 8H
PH01001465G0360	DnaK family protein	4.41426	4.89957	8.55713e-09	2.20956e-06	Up-regulated	0.5H vs 8H
PH01000087G0200	dof zinc finger domain containing protein	3.29598	2.80427	1.1079e-05	0.000668749	Up-regulated	0.5H vs 8H
PH01000093G1710	DUF292 domain containing protein	3.53295	5.85981	1.15425e-06	0.000112968	Up-regulated	0.5H vs 8H
PH01001760G0220	DUF581 domain containing protein	3.6051	3.57103	1.40519e-06	0.000133229	Up-regulated	0.5H vs 8H
PH01000030G1420	DUF581 domain containing protein	3.43339	4.68196	2.52384e-06	0.000210511	Up-regulated	0.5H vs 8H
PH01000069G1630	EF hand family protein	3.61725	6.27862	6.62488e-07	7.58486e-05	Up-regulated	0.5H vs 8H
PH01000129G0360	ethylene-responsive transcription factor	4.56335	6.33854	2.09559e-09	6.96769e-07	Up-regulated	0.5H vs 8H
PH01000543G0370	ethylene-responsive transcription factor	4.56576	1.37336	4.57899e-07	5.75861e-05	Up-regulated	0.5H vs 8H
PH01007432G0010	ethylene-responsive transcription factor	3.67355	6.56118	4.70817e-07	5.86034e-05	Up-regulated	0.5H vs 8H
PH01000343G0330	ethylene-responsive transcription factor	3.59477	5.39083	8.46284e-07	9.08894e-05	Up-regulated	0.5H vs 8H
PH01000034G0340	ethylene-responsive transcription factor	3.03401	8.17119	1.71592e-05	0.000955247	Up-regulated	0.5H vs 8H
PH01001024G0220	expressed_protein	6.32607	4.03724	6.22914e-13	8.01496e-10	Up-regulated	0.5H vs 8H
PH01001094G0060	expressed_protein	5.91154	4.68718	1.66574e-12	1.83777e-09	Up-regulated	0.5H vs 8H
PH01000058G0590	expressed_protein	5.95412	3.16924	2.35537e-11	1.73241e-08	Up-regulated	0.5H vs 8H
PH01001865G0090	expressed_protein	4.7073	4.99735	1.27622e-09	4.88164e-07	Up-regulated	0.5H vs 8H
PH01005523G0020	expressed_protein	4.95412	3.36874	1.48069e-09	5.28518e-07	Up-regulated	0.5H vs 8H
PH01000750G0750	expressed_protein	4.59905	5.50035	2.18309e-09	7.06507e-07	Up-regulated	0.5H vs 8H
PH01001709G0280	expressed_protein	4.35899	7.14627	6.69534e-09	1.80566e-06	Up-regulated	0.5H vs 8H
PH01000625G0630	expressed_protein	4.56452	3.16341	1.35443e-08	3.32067e-06	Up-regulated	0.5H vs 8H
PH01001095G0400	expressed_protein	4.20095	6.49017	1.96087e-08	4.57636e-06	Up-regulated	0.5H vs 8H
PH01162164G0010	expressed_protein	4.48805	2.92373	2.76089e-08	5.82436e-06	Up-regulated	0.5H vs 8H
PH01000392G0830	expressed_protein	4.40723	2.84727	4.44113e-08	8.69315e-06	Up-regulated	0.5H vs 8H
PH01001006G0550	expressed_protein	3.98455	5.29433	9.05239e-08	1.56943e-05	Up-regulated	0.5H vs 8H
PH01000524G0520	expressed_protein	3.97946	3.43088	2.12064e-07	3.1578e-05	Up-regulated	0.5H vs 8H
PH01001291G0490	expressed_protein	3.76646	6.73656	2.66037e-07	3.8436e-05	Up-regulated	0.5H vs 8H
PH01000021G1460	expressed_protein	3.68034	5.78213	4.79189e-07	5.904e-05	Up-regulated	0.5H vs 8H
PH01002532G0050	expressed_protein	4.09685	2.02891	6.42155e-07	7.49345e-05	Up-regulated	0.5H vs 8H
PH01000692G0520	expressed_protein	4.48131	1.29489	7.4722e-07	8.20658e-05	Up-regulated	0.5H vs 8H
PH01000047G0400	expressed_protein	3.56104	8.13014	8.23924e-07	8.92781e-05	Up-regulated	0.5H vs 8H
PH01002428G0300	expressed_protein	3.29466	5.4851	4.74917e-06	0.000339035	Up-regulated	0.5H vs 8H
PH01001475G0440	expressed_protein	3.22195	8.56132	5.92206e-06	0.000404488	Up-regulated	0.5H vs 8H
PH01002667G0240	expressed_protein	3.15365	7.15079	9.07634e-06	0.000564874	Up-regulated	0.5H vs 8H
PH01000272G0790	expressed_protein	3.90568	1.01628	1.01897e-05	0.000624554	Up-regulated	0.5H vs 8H
PH01000720G0530	expressed_protein	3.1708	3.35631	1.51147e-05	0.00086719	Up-regulated	0.5H vs 8H
PH01003977G0150	expressed_protein	3.22676	2.82845	1.53096e-05	0.000871082	Up-regulated	0.5H vs 8H
PH01001093G0240	expressed_protein	3.16108	3.7163	1.53243e-05	0.000871082	Up-regulated	0.5H vs 8H
PH01000370G0210	fatty acid hydroxylase	3.47347	5.76111	1.64725e-06	0.000149746	Up-regulated	0.5H vs 8H
PH01000030G1340	FERONIA receptor-like kinase	4.68213	7.87266	8.2321e-10	3.50543e-07	Up-regulated	0.5H vs 8H
PH01001636G0050	glycosyl hydrolases family 17	11.5331	2.8852	9.49553e-15	1.92063e-11	Up-regulated	0.5H vs 8H
PH01000393G0510	glycosyl hydrolases family 17	3.65974	7.69819	4.74751e-07	5.87916e-05	Up-regulated	0.5H vs 8H
PH01002032G0210	glycosyl hydrolases family 17	3.26476	4.17194	7.44442e-06	0.000481843	Up-regulated	0.5H vs 8H
PH01000397G0740	glycosyl transferase 8 domain containing protein	3.5571	3.39406	2.02522e-06	0.000178102	Up-regulated	0.5H vs 8H
PH01000013G0420	glycosyl transferase 8 domain containing protein	3.38827	5.70862	2.70343e-06	0.000221681	Up-regulated	0.5H vs 8H
PH01002625G0120	glycosyl transferase 8 domain containing protein	3.39761	4.45192	3.28648e-06	0.000249279	Up-regulated	0.5H vs 8H
PH01000438G0420	harpin-induced protein 1 domain containing protein	3.11374	6.82149	1.14894e-05	0.000678519	Up-regulated	0.5H vs 8H
PH01001582G0100	HEAT repeat family protein	3.93194	4.1869	1.69242e-07	2.61646e-05	Up-regulated	0.5H vs 8H
PH01001582G0180	HEAT repeat family protein	3.36107	7.0812	2.78392e-06	0.000223746	Up-regulated	0.5H vs 8H
PH01000943G0260	heat shock 22 kDa protein, mitochondrial precursor	3.04402	9.64304	1.60635e-05	0.000908841	Up-regulated	0.5H vs 8H
PH01000050G1200	heat shock protein	3.0329	11.7549	1.70149e-05	0.000951581	Up-regulated	0.5H vs 8H
PH01000546G0830	heat stress transcription factor	3.68853	9.6509	3.78642e-07	4.96779e-05	Up-regulated	0.5H vs 8H
PH01000081G0140	heat stress transcription factor	3.5857	9.60348	7.01591e-07	7.84747e-05	Up-regulated	0.5H vs 8H
PH01000546G0840	heat stress transcription factor	3.18362	8.58514	7.36592e-06	0.000478036	Up-regulated	0.5H vs 8H
PH01000000G3800	heat stress transcription factor B-1	3.0437	8.91659	1.61534e-05	0.000909687	Up-regulated	0.5H vs 8H
PH01001767G0010	heavy metal associated domain containing protein	5.75628	4.23338	7.0833e-12	6.53766e-09	Up-regulated	0.5H vs 8H
PH01001767G0080	heavy metal associated domain containing protein	5.01303	4.06149	4.53698e-10	2.11772e-07	Up-regulated	0.5H vs 8H
PH01001767G0110	heavy metal associated domain containing protein	5.44874	0.973121	1.5198e-07	2.37992e-05	Up-regulated	0.5H vs 8H
PH01007699G0030	heavy metal associated domain containing protein	3.58562	5.01837	9.75688e-07	0.000100347	Up-regulated	0.5H vs 8H
PH01007699G0050	heavy metal associated domain containing protein	3.33263	3.68564	5.62618e-06	0.000389056	Up-regulated	0.5H vs 8H
PH01004146G0090	heavy metal associated domain containing protein	3.11605	5.87532	1.20232e-05	0.0007032	Up-regulated	0.5H vs 8H
PH01006283G0060	heavy metal transport/detoxification protein	4.12654	4.93438	4.498e-08	8.702e-06	Up-regulated	0.5H vs 8H
PH01000504G0300	heavy metal transport/detoxification protein	4.14793	1.63263	1.10767e-06	0.000109736	Up-regulated	0.5H vs 8H
PH01000067G1560	heavy metal-associated domain containing protein	3.692	5.78571	4.4731e-07	5.68435e-05	Up-regulated	0.5H vs 8H
PH01000010G3140	heavy-metal-associated domain-containing protein	3.20417	7.06902	6.8869e-06	0.000456718	Up-regulated	0.5H vs 8H
PH01005158G0070	helix-loop-helix DNA-binding domain containing protein	5.54518	6.92469	3.76059e-12	3.65108e-09	Up-regulated	0.5H vs 8H
PH01000072G0910	helix-loop-helix DNA-binding domain containing protein	5.09153	4.39811	2.0969e-10	1.13102e-07	Up-regulated	0.5H vs 8H
PH01103680G0010	helix-loop-helix DNA-binding domain containing protein	4.33218	4.88439	1.38988e-08	3.34012e-06	Up-regulated	0.5H vs 8H
PH01000260G1020	helix-loop-helix DNA-binding domain containing protein	3.7974	5.21449	2.75274e-07	3.90728e-05	Up-regulated	0.5H vs 8H
PH01001400G0040	helix-loop-helix DNA-binding domain containing protein	3.67475	6.80753	4.53284e-07	5.73027e-05	Up-regulated	0.5H vs 8H
PH01000554G0210	helix-loop-helix DNA-binding domain containing protein	3.48335	6.24559	1.44983e-06	0.000135478	Up-regulated	0.5H vs 8H
PH01003207G0090	helix-loop-helix DNA-binding domain containing protein	4.17354	1.26003	2.31011e-06	0.000197433	Up-regulated	0.5H vs 8H
PH01001641G0420	helix-loop-helix DNA-binding domain containing protein	3.24292	3.67692	9.06787e-06	0.000564874	Up-regulated	0.5H vs 8H
PH01000042G1220	homeobox associated leucine zipper	3.98699	6.39544	7.2778e-08	1.29035e-05	Up-regulated	0.5H vs 8H
PH01000004G3370	hs1	5.30902	4.22899	7.60391e-11	4.49008e-08	Up-regulated	0.5H vs 8H
PH01000090G0620	hs1	4.85462	5.85398	4.04336e-10	1.96281e-07	Up-regulated	0.5H vs 8H
PH01265225G0010	hs1	4.91439	3.90807	9.06452e-10	3.79335e-07	Up-regulated	0.5H vs 8H
PH01001590G0300	hydrolase, NUDIX family, domain containing protein	4.61481	5.94133	1.69802e-09	5.88775e-07	Up-regulated	0.5H vs 8H
PH01000950G0410	hypothetical_protein	5.38717	3.87361	7.93893e-11	4.49008e-08	Up-regulated	0.5H vs 8H
PH01002856G0240	hypothetical_protein	5.03316	2.63128	3.77824e-09	1.0837e-06	Up-regulated	0.5H vs 8H
PH01001036G0400	hypothetical_protein	4.27016	3.16988	5.93018e-08	1.09876e-05	Up-regulated	0.5H vs 8H
PH01002856G0160	hypothetical_protein	8.51708	-0.0253574	1.03208e-06	0.000104861	Up-regulated	0.5H vs 8H
PH01000892G0250	hypothetical_protein	3.42589	4.33482	2.94916e-06	0.000231657	Up-regulated	0.5H vs 8H
PH01003370G0010	hypothetical_protein	3.13215	5.80214	1.11036e-05	0.000668749	Up-regulated	0.5H vs 8H
PH01001923G0070	inactive receptor kinase At2g26730 precursor	3.39183	6.23372	2.4512e-06	0.000205867	Up-regulated	0.5H vs 8H
PH01002340G0250	jmjC domain containing protein	3.2095	5.90147	7.15497e-06	0.000468101	Up-regulated	0.5H vs 8H
PH01002699G0210	jmjC domain containing protein	3.1644	5.56153	9.6524e-06	0.00059614	Up-regulated	0.5H vs 8H
PH01004336G0120	kinesin-4	3.37701	5.23533	3.01543e-06	0.000236099	Up-regulated	0.5H vs 8H
PH01000090G1640	laccase precursor protein	3.33398	2.24178	1.51487e-05	0.00086719	Up-regulated	0.5H vs 8H
PH01000003G0100	lectin-like receptor kinase 1	3.17708	4.26768	1.14528e-05	0.000678004	Up-regulated	0.5H vs 8H
PH01001414G0030	lipase	3.50942	5.22009	1.43361e-06	0.00013487	Up-regulated	0.5H vs 8H
PH01002525G0120	lipase	3.8901	1.00223	1.10877e-05	0.000668749	Up-regulated	0.5H vs 8H
PH01000571G0200	lipoxygenase protein	3.87266	6.78368	1.40277e-07	2.22536e-05	Up-regulated	0.5H vs 8H
PH01000187G0290	LSM domain containing protein	3.35527	6.41937	3.02644e-06	0.000236198	Up-regulated	0.5H vs 8H
PH01001053G0150	LTPL128 - Protease inhibitor/seed storage/LTP family protein precursor	8.21598	2.75319	2.43189e-13	4.21621e-10	Up-regulated	0.5H vs 8H
PH01000049G0080	major facilitator superfamily antiporter	3.41558	5.19029	2.44313e-06	0.000205867	Up-regulated	0.5H vs 8H
PH01001566G0280	MATE efflux family protein	7.25211	8.02009	4.56073e-17	2.76745e-13	Up-regulated	0.5H vs 8H
PH01000000G3110	MATE efflux family protein	5.84276	5.647	9.76264e-13	1.16787e-09	Up-regulated	0.5H vs 8H
PH01001918G0380	membrane protein	4.2849	2.64073	1.07318e-07	1.82155e-05	Up-regulated	0.5H vs 8H
PH01000167G0880	mitochondrial carrier protein	3.17374	9.17853	7.75754e-06	0.000498124	Up-regulated	0.5H vs 8H
PH01000383G0300	MYB family transcription factor	3.62775	8.23433	5.52635e-07	6.60767e-05	Up-regulated	0.5H vs 8H
PH01001283G0510	MYB family transcription factor	3.49141	7.2264	1.3142e-06	0.00012658	Up-regulated	0.5H vs 8H
PH01001208G0070	MYB family transcription factor	4.05283	1.14969	4.54168e-06	0.000328082	Up-regulated	0.5H vs 8H
PH01000383G0320	MYB family transcription factor	3.2926	5.6027	4.7005e-06	0.000337546	Up-regulated	0.5H vs 8H
PH01000043G2100	myb-like DNA-binding domain containing protein	7.16427	2.6263	3.34706e-12	3.38499e-09	Up-regulated	0.5H vs 8H
PH01000112G0050	NAC domain transcription factor	3.30593	7.17625	3.83426e-06	0.000286354	Up-regulated	0.5H vs 8H
PH01000004G1630	no apical meristem protein	6.95898	5.23895	2.94883e-15	7.95266e-12	Up-regulated	0.5H vs 8H
PH01000309G0360	no apical meristem protein	5.52488	5.49372	7.27244e-12	6.53766e-09	Up-regulated	0.5H vs 8H
PH01002777G0100	no apical meristem protein	5.44874	0.973121	1.5198e-07	2.37992e-05	Up-regulated	0.5H vs 8H
PH01001177G0140	no apical meristem protein	3.62184	5.33304	7.35424e-07	8.11373e-05	Up-regulated	0.5H vs 8H
PH01000724G0330	no apical meristem protein	3.22254	6.46251	6.36881e-06	0.000430595	Up-regulated	0.5H vs 8H
PH01002236G0120	nodulin MtN3 family protein	3.23278	5.42915	6.75247e-06	0.000449146	Up-regulated	0.5H vs 8H
PH01002673G0210	nucleotide pyrophosphatase/phosphodiesterase	3.3397	4.02146	5.27154e-06	0.00037195	Up-regulated	0.5H vs 8H
PH01000015G0160	OsCML16 - Calmodulin-related calcium sensor protein	3.6928	3.91261	7.29955e-07	8.09016e-05	Up-regulated	0.5H vs 8H
PH01000025G1810	OsCML5 - Calmodulin-related calcium sensor protein	4.60644	6.58308	1.5207e-09	5.34934e-07	Up-regulated	0.5H vs 8H
PH01000105G1640	OsCML5 - Calmodulin-related calcium sensor protein	3.19295	3.13261	1.52511e-05	0.000870998	Up-regulated	0.5H vs 8H
PH01000822G0500	OsFBT1 - F-box and tubby domain containing protein	3.51404	1.73007	1.22171e-05	0.000712824	Up-regulated	0.5H vs 8H
PH01003158G0110	OsGH3.8 - Probable indole-3-acetic acid-amido synthetase	3.49675	2.09041	8.21598e-06	0.000522632	Up-regulated	0.5H vs 8H
PH01000025G1630	OsIAA31 - Auxin-responsive Aux/IAA gene family member	9.67783	1.07028	1.46024e-09	5.28518e-07	Up-regulated	0.5H vs 8H
PH01001308G0070	OsSAUR12 - Auxin-responsive SAUR gene family member	3.2692	6.73973	4.85184e-06	0.000344339	Up-regulated	0.5H vs 8H
PH01000402G1010	OsSAUR2 - Auxin-responsive SAUR gene family member	3.12403	6.25494	1.12702e-05	0.000673812	Up-regulated	0.5H vs 8H
PH01001542G0200	OsSAUR6 - Auxin-responsive SAUR gene family member	3.55098	2.98995	2.75122e-06	0.000222592	Up-regulated	0.5H vs 8H
PH01001551G0360	OsSub62 - Putative Subtilisin homologue	5.21525	7.35659	2.90924e-11	2.01752e-08	Up-regulated	0.5H vs 8H
PH01004795G0030	OsWAK11 - OsWAK receptor-like protein kinase	3.52938	5.98699	1.15099e-06	0.000112968	Up-regulated	0.5H vs 8H
PH01000725G0080	OsWAK90 - OsWAK receptor-like protein kinase	3.61655	3.81559	1.16498e-06	0.00011356	Up-regulated	0.5H vs 8H
PH01002057G0070	OsWLIM1 - LIM domain protein actin-binding protein and transcription factor	3.32028	10.6663	3.32793e-06	0.000251637	Up-regulated	0.5H vs 8H
PH01000182G0790	OsWRKY15 - Superfamily of TFs having WRKY and zinc finger domains	4.56325	5.02025	3.36972e-09	9.97438e-07	Up-regulated	0.5H vs 8H
PH01021666G0010	OsWRKY15 - Superfamily of TFs having WRKY and zinc finger domains	4.16661	3.07248	1.12003e-07	1.88787e-05	Up-regulated	0.5H vs 8H
PH01000046G1680	OsWRKY19 - Superfamily of TFs having WRKY and zinc finger domains	5.06623	3.182	1.14276e-09	4.56554e-07	Up-regulated	0.5H vs 8H
PH01001280G0060	OsWRKY21 - Superfamily of TFs having WRKY and zinc finger domains	3.48968	4.6797	1.84831e-06	0.000164934	Up-regulated	0.5H vs 8H
PH01001737G0080	OsWRKY24 - Superfamily of TFs having WRKY and zinc finger domains	4.9534	6.74029	1.67229e-10	9.22495e-08	Up-regulated	0.5H vs 8H
PH01002744G0230	OsWRKY24 - Superfamily of TFs having WRKY and zinc finger domains	4.80376	6.71098	4.31164e-10	2.052e-07	Up-regulated	0.5H vs 8H
PH01001777G0070	OsWRKY28 - Superfamily of TFs having WRKY and zinc finger domains	5.88613	8.14682	3.25186e-13	5.00231e-10	Up-regulated	0.5H vs 8H
PH01000061G1920	OsWRKY28 - Superfamily of TFs having WRKY and zinc finger domains	3.44605	3.95176	2.74864e-06	0.000222592	Up-regulated	0.5H vs 8H
PH01000659G0050	OsWRKY48 - Superfamily of TFs having WRKY and zinc finger domains	5.47006	3.95419	4.66237e-11	3.05852e-08	Up-regulated	0.5H vs 8H
PH01001070G0190	OsWRKY50 - Superfamily of TFs having WRKY and zinc finger domains	4.31198	7.10151	9.00921e-09	2.30181e-06	Up-regulated	0.5H vs 8H
PH01000130G0430	OsWRKY50 - Superfamily of TFs having WRKY and zinc finger domains	3.33444	5.36801	3.73111e-06	0.000279511	Up-regulated	0.5H vs 8H
PH01003579G0140	OsWRKY60 - Superfamily of TFs having WRKY and zinc finger domains	4.57314	2.81541	2.11486e-08	4.75296e-06	Up-regulated	0.5H vs 8H
PH01000534G0230	OsWRKY62 - Superfamily of TFs having WRKY and zinc finger domains	4.18838	5.2316	2.78356e-08	5.82436e-06	Up-regulated	0.5H vs 8H
PH01004940G0100	OsWRKY67 - Superfamily of TFs having WRKY and zinc finger domains	3.96666	8.05082	7.28322e-08	1.29035e-05	Up-regulated	0.5H vs 8H
PH01002800G0110	OsWRKY69 - Superfamily of TFs having WRKY and zinc finger domains	4.17883	7.52877	2.03338e-08	4.65606e-06	Up-regulated	0.5H vs 8H
PH01002018G0330	OsWRKY69 - Superfamily of TFs having WRKY and zinc finger domains	4.16757	6.54844	2.38132e-08	5.11499e-06	Up-regulated	0.5H vs 8H
PH01000206G0250	OsWRKY70 - Superfamily of TFs having WRKY and zinc finger domains	5.40847	5.46717	1.4902e-11	1.24725e-08	Up-regulated	0.5H vs 8H
PH01001037G0370	OsWRKY70 - Superfamily of TFs having WRKY and zinc finger domains	3.48952	2.44752	5.93266e-06	0.000404488	Up-regulated	0.5H vs 8H
PH01003922G0080	OsWRKY74 - Superfamily of TFs having WRKY and zinc finger domains	3.87999	7.36955	1.27731e-07	2.06686e-05	Up-regulated	0.5H vs 8H
PH01001397G0220	OsWRKY74 - Superfamily of TFs having WRKY and zinc finger domains	3.2535	6.66729	5.33834e-06	0.000374486	Up-regulated	0.5H vs 8H
PH01000405G0510	OsWRKY76 - Superfamily of TFs having WRKY and zinc finger domains	3.03539	9.13419	1.68965e-05	0.000947141	Up-regulated	0.5H vs 8H
PH01001004G0240	OsWRKY77 - Superfamily of TFs having WRKY and zinc finger domains	3.44833	4.61427	2.36192e-06	0.000201153	Up-regulated	0.5H vs 8H
PH01000167G0190	patatin	4.43076	3.32171	2.18928e-08	4.83075e-06	Up-regulated	0.5H vs 8H
PH01000764G0590	pentatricopeptide repeat protein	4.42709	4.09854	1.11258e-08	2.78396e-06	Up-regulated	0.5H vs 8H
PH01000062G1290	peptide transporter PTR2	4.51227	4.48425	5.31858e-09	1.46696e-06	Up-regulated	0.5H vs 8H
PH01003162G0190	peptide transporter PTR2	3.77243	3.32499	6.75271e-07	7.65897e-05	Up-regulated	0.5H vs 8H
PH01000031G0520	peptide transporter PTR2	3.68611	3.54696	9.262e-07	9.64838e-05	Up-regulated	0.5H vs 8H
PH01244231G0010	peptide transporter PTR2	3.52903	2.48333	4.74058e-06	0.000339035	Up-regulated	0.5H vs 8H
PH01001579G0450	peptide transporter PTR2	3.36243	2.05012	1.57268e-05	0.000891871	Up-regulated	0.5H vs 8H
PH01000898G0600	peroxidase precursor	5.81569	3.03436	5.83668e-11	3.71304e-08	Up-regulated	0.5H vs 8H
PH01006136G0070	peroxidase precursor	4.67925	3.55834	4.6544e-09	1.31362e-06	Up-regulated	0.5H vs 8H
PH01002371G0090	phosphatase	3.23721	5.07355	6.75421e-06	0.000449146	Up-regulated	0.5H vs 8H
PH01167393G0010	phosphate-induced protein 1 conserved region domain containing protein	6.80042	1.37287	2.15843e-09	7.06507e-07	Up-regulated	0.5H vs 8H
PH01000355G0880	phosphate-induced protein 1 conserved region domain containing protein	4.22525	2.0149	3.82849e-07	4.99598e-05	Up-regulated	0.5H vs 8H
PH01000943G0050	phosphate-induced protein 1 conserved region domain containing protein	3.45254	4.10426	2.80074e-06	0.000224355	Up-regulated	0.5H vs 8H
PH01001378G0510	phosphoethanolamine/phosphocholine phosphatase	4.23596	4.49824	2.58592e-08	5.50574e-06	Up-regulated	0.5H vs 8H
PH01000954G0450	photosystem I P700 chlorophyll a apoprotein A1	3.65832	1.86032	5.48489e-06	0.000382555	Up-regulated	0.5H vs 8H
PH01000482G0210	photosystem I reaction center subunit IV A, chloroplast precursor	3.36696	8.33535	2.57264e-06	0.000213116	Up-regulated	0.5H vs 8H
PH01087490G0010	photosystem I reaction center subunit N, chloroplast precursor	3.96264	7.35419	7.76764e-08	1.3662e-05	Up-regulated	0.5H vs 8H
PH01000500G0210	photosystem II 10 kDa polypeptide, chloroplast precursor	3.32674	2.59073	1.13015e-05	0.000673983	Up-regulated	0.5H vs 8H
PH01000775G0690	photosystem II reaction center W protein, chloroplast precursor	3.34829	8.47069	2.86313e-06	0.00022761	Up-regulated	0.5H vs 8H
PH01000231G0750	pleiotropic drug resistance protein	3.51715	8.12978	1.0688e-06	0.000107198	Up-regulated	0.5H vs 8H
PH01003059G0150	pleiotropic drug resistance protein	3.41828	7.52409	1.97918e-06	0.000174686	Up-regulated	0.5H vs 8H
PH01161873G0010	POEI46 - Pollen Ole e I allergen and extensin family protein precursor	8.12403	-0.383103	7.72046e-06	0.000497058	Up-regulated	0.5H vs 8H
PH01001219G0530	POEI47 - Pollen Ole e I allergen and extensin family protein precursor	4.18635	1.27179	2.14878e-06	0.000185605	Up-regulated	0.5H vs 8H
PH01007879G0010	potassium channel KAT1	3.40125	5.72046	2.50558e-06	0.000209709	Up-regulated	0.5H vs 8H
PH01006991G0010	protein kinase	5.36875	0.0313431	7.01868e-06	0.000462928	Up-regulated	0.5H vs 8H
PH01000702G0670	protein kinase	3.28806	3.31413	8.46452e-06	0.000533638	Up-regulated	0.5H vs 8H
PH01002148G0300	protein kinase	3.11847	8.15518	1.06967e-05	0.000653506	Up-regulated	0.5H vs 8H
PH01001553G0210	protein kinase domain containing protein	3.60036	7.35227	6.86967e-07	7.75538e-05	Up-regulated	0.5H vs 8H
PH01005921G0050	protein kinase domain containing protein	3.58401	5.36294	9.06581e-07	9.50066e-05	Up-regulated	0.5H vs 8H
PH01000418G0700	protein phosphatase 2C	3.90841	2.54733	7.23578e-07	8.05628e-05	Up-regulated	0.5H vs 8H
PH01004522G0070	protein phosphatase 2C	3.45683	5.44846	1.84379e-06	0.000164934	Up-regulated	0.5H vs 8H
PH01004890G0020	protein phosphatase 2C	3.25872	5.50022	5.78086e-06	0.000396365	Up-regulated	0.5H vs 8H
PH01000609G0540	puromycin-sensitive aminopeptidase	4.93579	1.72071	5.07685e-08	9.55235e-06	Up-regulated	0.5H vs 8H
PH01006040G0030	receptor-like protein kinase	4.3445	8.23881	6.86814e-09	1.81199e-06	Up-regulated	0.5H vs 8H
PH01002391G0110	receptor-like protein kinase 5 precursor	4.22565	2.38336	2.09809e-07	3.14351e-05	Up-regulated	0.5H vs 8H
PH01002578G0190	receptor-like protein kinase precursor	3.55351	2.79589	3.12429e-06	0.000241506	Up-regulated	0.5H vs 8H
PH01000223G0920	regulator of chromosome condensation	3.35856	6.91746	2.86951e-06	0.00022761	Up-regulated	0.5H vs 8H
PH01000139G0970	regulator of chromosome condensation	3.0952	5.66505	1.38862e-05	0.000802489	Up-regulated	0.5H vs 8H
PH01006333G0040	resistance protein	3.25315	4.12733	8.06453e-06	0.000515111	Up-regulated	0.5H vs 8H
PH01001260G0260	reticulon domain containing protein	4.94159	4.86577	3.45499e-10	1.78425e-07	Up-regulated	0.5H vs 8H
PH01001365G0510	RING-H2 finger protein ATL3F	3.33709	2.7961	9.10346e-06	0.000565113	Up-regulated	0.5H vs 8H
PH01001556G0150	serine/threonine protein phosphatase	3.70851	4.29907	6.35439e-07	7.45091e-05	Up-regulated	0.5H vs 8H
PH01002033G0340	shikimate/quinate 5-dehydrogenase	5.54511	4.39528	1.74578e-11	1.36689e-08	Up-regulated	0.5H vs 8H
PH01001117G0450	soluble inorganic pyrophosphatase	4.77493	5.76222	6.7924e-10	3.05306e-07	Up-regulated	0.5H vs 8H
PH01000279G0080	solute carrier family 35 member F1	3.53946	5.03231	1.2618e-06	0.000122018	Up-regulated	0.5H vs 8H
PH01000009G2680	spotted leaf 11	3.81086	4.98996	2.72191e-07	3.88625e-05	Up-regulated	0.5H vs 8H
PH01000670G0270	spotted leaf 11	3.78503	5.13223	3.02194e-07	4.19134e-05	Up-regulated	0.5H vs 8H
PH01004379G0050	spotted leaf 11	4.04665	2.59481	3.52913e-07	4.75883e-05	Up-regulated	0.5H vs 8H
PH01004591G0080	spotted leaf 11	3.35335	8.37134	2.78318e-06	0.000223746	Up-regulated	0.5H vs 8H
PH01000165G0400	STE_MEKK_ste11_MAP3K.18 - STE kinases include homologs to sterile 7, sterile 11 and sterile 20 from yeast	4.35813	2.96783	4.89516e-08	9.28245e-06	Up-regulated	0.5H vs 8H
PH01000297G0530	STE_MEKK_ste11_MAP3K.18 - STE kinases include homologs to sterile 7, sterile 11 and sterile 20 from yeast	4.51559	1.57666	3.20987e-07	4.40169e-05	Up-regulated	0.5H vs 8H
PH01000165G0390	STE_MEKK_ste11_MAP3K.19 - STE kinases include homologs to sterile 7, sterile 11 and sterile 20 from yeast	4.07103	2.77497	2.4946e-07	3.66964e-05	Up-regulated	0.5H vs 8H
PH01000297G0550	STE_MEKK_ste11_MAP3K.19 - STE kinases include homologs to sterile 7, sterile 11 and sterile 20 from yeast	3.77283	3.36671	6.52787e-07	7.56696e-05	Up-regulated	0.5H vs 8H
PH01000764G0650	STE_MEKK_ste11_MAP3K.5 - STE kinases include homologs to sterile 7, sterile 11 and sterile 20 from yeast	3.95883	4.72382	1.28584e-07	2.06689e-05	Up-regulated	0.5H vs 8H
PH01000764G0670	STE_MEKK_ste11_MAP3K.6 - STE kinases include homologs to sterile 7, sterile 11 and sterile 20 from yeast	4.53188	4.90045	3.7951e-09	1.0837e-06	Up-regulated	0.5H vs 8H
PH01000500G0520	STE_MEKK_ste11_MAP3K.6 - STE kinases include homologs to sterile 7, sterile 11 and sterile 20 from yeast	3.96434	4.71092	1.25363e-07	2.04215e-05	Up-regulated	0.5H vs 8H
PH01000764G0680	STE_MEKK_ste11_MAP3K.7 - STE kinases include homologs to sterile 7, sterile 11 and sterile 20 from yeast	4.66601	4.83057	1.78014e-09	6.08557e-07	Up-regulated	0.5H vs 8H
PH01000952G0340	STE_MEKK_ste11_MAP3K.8 - STE kinases include homologs to sterile 7, sterile 11 and sterile 20 from yeast	3.34347	3.26782	6.53739e-06	0.000440765	Up-regulated	0.5H vs 8H
PH01022187G0010	stress-induced protein	3.37429	4.28787	3.97927e-06	0.000295366	Up-regulated	0.5H vs 8H
PH01000376G0090	stress-induced protein	3.1175	6.47796	1.14195e-05	0.000677689	Up-regulated	0.5H vs 8H
PH01001538G0090	STRUBBELIG-RECEPTOR FAMILY 7 precursor	4.2994	2.74561	8.60822e-08	1.50316e-05	Up-regulated	0.5H vs 8H
PH01000131G1060	TCP family transcription factor	3.96386	0.821878	1.33653e-05	0.000774232	Up-regulated	0.5H vs 8H
PH01007314G0010	terpene synthase	4.33443	5.53628	1.05202e-08	2.65987e-06	Up-regulated	0.5H vs 8H
PH01002467G0330	terpene synthase	4.17601	6.36406	2.34077e-08	5.07278e-06	Up-regulated	0.5H vs 8H
PH01004014G0080	terpene synthase	3.84007	3.05921	5.96536e-07	7.06298e-05	Up-regulated	0.5H vs 8H
PH01000798G0650	tetraspanin family protein	3.12634	8.5883	1.0188e-05	0.000624554	Up-regulated	0.5H vs 8H
PH01006683G0010	TKL_IRAK_DUF26-lc.14 - DUF26 kinases have homology to DUF26 containing loci	4.77794	0.352826	5.76672e-06	0.000396365	Up-regulated	0.5H vs 8H
PH01001054G0500	TKL_IRAK_DUF26-lf.4 - DUF26 kinases have homology to DUF26 containing loci	4.09912	4.70433	5.82097e-08	1.08682e-05	Up-regulated	0.5H vs 8H
PH01001054G0640	TKL_IRAK_DUF26-lf.4 - DUF26 kinases have homology to DUF26 containing loci	3.80286	2.668	1.04275e-06	0.000105457	Up-regulated	0.5H vs 8H
PH01001464G0070	TKL_IRAK_DUF26-lh.6 - DUF26 kinases have homology to DUF26 containing loci	4.24167	4.16477	3.00296e-08	6.17693e-06	Up-regulated	0.5H vs 8H
PH01000592G0420	transferase family protein	4.09527	3.66726	9.41577e-08	1.60943e-05	Up-regulated	0.5H vs 8H
PH01000012G0700	transferase family protein	3.49872	5.08079	1.5663e-06	0.00014355	Up-regulated	0.5H vs 8H
PH01000766G0630	transketolase	3.69549	7.19488	3.9175e-07	5.08479e-05	Up-regulated	0.5H vs 8H
PH01001414G0220	transketolase	3.14736	5.85048	1.0158e-05	0.000624554	Up-regulated	0.5H vs 8H
PH01000563G0410	transmembrane amino acid transporter protein	4.56281	6.87179	1.96645e-09	6.62913e-07	Up-regulated	0.5H vs 8H
PH01000905G0570	triose phosphate/phosphate translocator, non-green plastid,chloroplast precursor	3.23517	4.51533	7.83728e-06	0.000501917	Up-regulated	0.5H vs 8H
PH01000926G0380	tyrosine protein kinase domain containing protein	3.58397	6.31959	8.00496e-07	8.71284e-05	Up-regulated	0.5H vs 8H
PH01001005G0060	tyrosine protein kinase domain containing protein	3.52882	6.53229	1.09984e-06	0.000109407	Up-regulated	0.5H vs 8H
PH01000014G1320	tyrosine protein kinase domain containing protein	3.52261	6.03092	1.18988e-06	0.000115523	Up-regulated	0.5H vs 8H
PH01000300G0810	tyrosine protein kinase domain containing protein	3.43387	5.3795	2.12474e-06	0.000185302	Up-regulated	0.5H vs 8H
PH01002252G0350	tyrosine protein kinase domain containing protein	3.49137	3.55919	2.59002e-06	0.000213827	Up-regulated	0.5H vs 8H
PH01000628G0090	ubiquitin-conjugating enzyme	3.54382	8.5074	9.08105e-07	9.50066e-05	Up-regulated	0.5H vs 8H
PH01000608G0430	ubiquitin-conjugating enzyme	3.27699	4.95993	5.54945e-06	0.000385949	Up-regulated	0.5H vs 8H
PH01002524G0080	U-box domain containing protein	4.51347	5.99112	3.10217e-09	9.29577e-07	Up-regulated	0.5H vs 8H
PH01002049G0090	U-box domain containing protein	3.76724	2.06337	2.54722e-06	0.000211733	Up-regulated	0.5H vs 8H
PH01000004G1140	U-box domain-containing protein	3.44281	2.46816	7.25384e-06	0.000473294	Up-regulated	0.5H vs 8H
PH01000419G0490	U-box protein CMPG1	4.48104	4.32696	7.01116e-09	1.82984e-06	Up-regulated	0.5H vs 8H
PH01001123G0290	uncharacterized glycosyl hydrolase Rv2006/MT2062	4.70244	7.55575	7.55034e-10	3.27254e-07	Up-regulated	0.5H vs 8H
PH01001203G0550	universal stress protein domain containing protein	6.8991	1.46789	1.16938e-09	4.57794e-07	Up-regulated	0.5H vs 8H
PH01003948G0070	VQ domain containing protein	5.42863	4.7725	2.23099e-11	1.69221e-08	Up-regulated	0.5H vs 8H
PH01000123G0310	VQ domain containing protein	3.58071	5.72562	8.98043e-07	9.47708e-05	Up-regulated	0.5H vs 8H
PH01000690G0500	wall-associated kinase 1	3.30672	5.2309	4.47267e-06	0.000325032	Up-regulated	0.5H vs 8H
PH01000112G1290	WRKY DNA-binding domain containing protein	4.84991	3.90433	1.28718e-09	4.88164e-07	Up-regulated	0.5H vs 8H
PH01000009G2100	WRKY DNA-binding domain containing protein	4.54691	5.89983	2.60011e-09	8.30392e-07	Up-regulated	0.5H vs 8H
PH01000710G0650	xylem cysteine proteinase 2 precursor	3.98174	4.59401	1.19385e-07	1.97124e-05	Up-regulated	0.5H vs 8H
PH01001234G0480	xylem cysteine proteinase 2 precursor	3.41987	3.12265	4.85102e-06	0.000344339	Up-regulated	0.5H vs 8H
PH01001078G0280	ZIM domain containing protein	5.52083	3.91724	3.76235e-11	2.53666e-08	Up-regulated	0.5H vs 8H
PH01000115G0040	ZIM domain containing protein	3.83711	7.2424	1.67521e-07	2.60645e-05	Up-regulated	0.5H vs 8H
PH01000038G0510	ZIM domain containing protein	3.61913	8.56185	5.79445e-07	6.89426e-05	Up-regulated	0.5H vs 8H
PH01001852G0020	ZIM domain containing protein	3.54614	4.61763	1.37115e-06	0.000130512	Up-regulated	0.5H vs 8H
PH01000213G1410	ZIM domain containing protein	3.59036	3.64976	1.45123e-06	0.000135478	Up-regulated	0.5H vs 8H
PH01001078G0420	ZIM domain containing protein	3.15705	8.1771	8.60082e-06	0.000540827	Up-regulated	0.5H vs 8H
PH01000394G0510	zinc finger family protein	5.70119	1.2115	3.39933e-08	6.87572e-06	Up-regulated	0.5H vs 8H
PH01000323G0230	zinc finger family protein	3.79134	1.30674	8.27407e-06	0.000524356	Up-regulated	0.5H vs 8H
PH01000943G0460	zinc finger, C3HC4 type domain containing protein	4.40201	5.62655	6.80656e-09	1.81199e-06	Up-regulated	0.5H vs 8H
PH01000173G0010	zinc finger, C3HC4 type domain containing protein	3.52695	6.81197	1.07785e-06	0.00010766	Up-regulated	0.5H vs 8H
PH01205355G0010	zinc finger, C3HC4 type domain containing protein	3.3487	3.79564	4.97523e-06	0.000352067	Up-regulated	0.5H vs 8H
PH01000078G0680	zinc finger, RING-type	3.36587	6.09621	2.89342e-06	0.000228759	Up-regulated	0.5H vs 8H
PH01002187G0020	ZOS3-18 - C2H2 zinc finger protein	3.29047	7.11841	4.20706e-06	0.000309435	Up-regulated	0.5H vs 8H
PH01001038G0430	ZOS3-22 - C2H2 zinc finger protein	4.98844	3.31009	1.34391e-09	4.9435e-07	Up-regulated	0.5H vs 8H
PH01000040G0510	ZOS3-24 - C2H2 zinc finger protein	3.45994	3.50045	3.16252e-06	0.000242202	Up-regulated	0.5H vs 8H
PH01004213G0030	glutathione S-transferase	-8.60898	6.65366	6.12176e-20	1.48587e-15	Down-regulated	0.5H vs 8H
PH01001164G0610	OsTIL-1 Temperature-induced lipocalin-1	-7.09067	9.22228	9.09095e-17	4.41311e-13	Down-regulated	0.5H vs 8H
PH01001858G0020	early light-induced protein, chloroplast precursor	-7.5564	5.36795	1.32925e-16	5.37725e-13	Down-regulated	0.5H vs 8H
PH01004484G0060	glutathione S-transferase	-7.06445	6.3621	4.32714e-16	1.50041e-12	Down-regulated	0.5H vs 8H
PH01000055G1360	transferase family protein	-7.89825	4.27976	6.7915e-16	2.06054e-12	Down-regulated	0.5H vs 8H
PH01002764G0170	early light-induced protein, chloroplast precursor	-6.42201	9.81198	7.66077e-15	1.69038e-11	Down-regulated	0.5H vs 8H
PH01001565G0410	pumilio-family RNA binding repeat domain containing protein	-11.3103	2.66274	4.18494e-14	7.81361e-11	Down-regulated	0.5H vs 8H
PH01002288G0050	osFTL7 FT-Like7 homologous to Flowering Locus T gene	-6.49118	4.02885	3.2975e-13	5.00231e-10	Down-regulated	0.5H vs 8H
PH01005276G0040	aminotransferase, classes I and II, domain containing protein	-6.03669	5.14856	5.48455e-13	7.83064e-10	Down-regulated	0.5H vs 8H
PH01000383G0600	expressed_protein	-6.45399	3.82556	6.27407e-13	8.01496e-10	Down-regulated	0.5H vs 8H
PH01005199G0080	anthocyanidin 3-O-glucosyltransferase	-5.83436	5.86278	1.01043e-12	1.16787e-09	Down-regulated	0.5H vs 8H
PH01000926G0320	GEX1	-5.49633	5.38349	1.05033e-11	9.10488e-09	Down-regulated	0.5H vs 8H
PH01000068G1920	heavy metal-associated domain containing protein	-5.40476	4.8175	2.76186e-11	1.97165e-08	Down-regulated	0.5H vs 8H
PH01001936G0100	early light-induced protein, chloroplast precursor	-5.08282	8.5385	5.96608e-11	3.71304e-08	Down-regulated	0.5H vs 8H
PH01033360G0010	protein binding protein	-6.14677	2.55445	7.70328e-11	4.49008e-08	Down-regulated	0.5H vs 8H
PH01000543G0780	OsSub24 - Putative Subtilisin homologue	-6.14175	2.54956	7.95457e-11	4.49008e-08	Down-regulated	0.5H vs 8H
PH01000705G0760	expressed_protein	-5.48605	3.04563	2.43004e-10	1.28222e-07	Down-regulated	0.5H vs 8H
PH01000845G0420	chlorophyll A-B binding protein	-4.87556	5.61135	3.60801e-10	1.82445e-07	Down-regulated	0.5H vs 8H
PH01002705G0040	cystathionine gamma-synthase	-5.88986	2.30473	3.94119e-10	1.95226e-07	Down-regulated	0.5H vs 8H
PH01000675G0030	cinnamoyl-CoA reductase	-6.78205	1.33241	2.67065e-09	8.41844e-07	Down-regulated	0.5H vs 8H
PH01001686G0450	OsFBX103 - F-box domain containing protein	-4.71536	3.96554	2.83976e-09	8.7249e-07	Down-regulated	0.5H vs 8H
PH01000120G0360	GRAM and C2 domains containing protein	-6.75823	1.30948	3.08589e-09	9.29577e-07	Down-regulated	0.5H vs 8H
PH01000383G0630	expressed_protein	-5.22059	2.221	5.05824e-09	1.41119e-06	Down-regulated	0.5H vs 8H
PH01000223G0040	peptidase aspartic family protein	-6.43667	1.00141	2.10426e-08	4.75296e-06	Down-regulated	0.5H vs 8H
PH01000664G0210	polypyrimidine tract-binding protein	-4.15874	7.58624	2.26448e-08	4.95166e-06	Down-regulated	0.5H vs 8H
PH01001384G0430	lectin-like receptor kinase	-4.72035	2.14513	4.17172e-08	8.29966e-06	Down-regulated	0.5H vs 8H
PH01000698G0140	UDP-glucoronosyl and UDP-glucosyl transferase domain containing protein	-4.09317	5.63357	4.33176e-08	8.548e-06	Down-regulated	0.5H vs 8H
PH01002440G0400	protein kinase	-4.97714	1.73621	4.55189e-08	8.702e-06	Down-regulated	0.5H vs 8H
PH01000144G0360	expressed_protein	-4.30144	3.04165	6.48247e-08	1.1742e-05	Down-regulated	0.5H vs 8H
PH01000297G1000	LTPL152 - Protease inhibitor/seed storage/LTP family protein precursor	-3.98478	3.7328	1.82985e-07	2.81102e-05	Down-regulated	0.5H vs 8H
PH01001662G0300	expressed_protein	-3.82796	5.90542	2.04891e-07	3.08889e-05	Down-regulated	0.5H vs 8H
PH01000825G0330	expressed_protein	-6.02226	0.60928	2.53726e-07	3.70991e-05	Down-regulated	0.5H vs 8H
PH01001370G0510	secretory protein	-8.79512	0.224597	2.57175e-07	3.73781e-05	Down-regulated	0.5H vs 8H
PH01176607G0010	caleosin related protein	-3.89597	3.91083	2.69161e-07	3.86572e-05	Down-regulated	0.5H vs 8H
PH01000031G2220	lysine ketoglutarate reductase trans-splicing related 1	-4.16138	2.40486	2.93185e-07	4.08976e-05	Down-regulated	0.5H vs 8H
PH01001042G0490	SWIB/MDM2 domain containing protein	-5.98169	0.571241	3.18927e-07	4.39829e-05	Down-regulated	0.5H vs 8H
PH01000382G0960	dnaJ domain containing protein	-4.23245	2.13187	3.39722e-07	4.63243e-05	Down-regulated	0.5H vs 8H
PH01000278G0590	kinase, pfkB family	-3.75492	5.19903	3.50543e-07	4.75328e-05	Down-regulated	0.5H vs 8H
PH01000259G0460	thaumatin	-4.15286	2.29243	3.58928e-07	4.79994e-05	Down-regulated	0.5H vs 8H
PH01001429G0080	OsTIL-1 Temperature-induced lipocalin-1	-3.67248	10.5522	4.15484e-07	5.36416e-05	Down-regulated	0.5H vs 8H
PH01000832G0680	cytochrome P450	-3.67713	6.42147	4.65216e-07	5.82047e-05	Down-regulated	0.5H vs 8H
PH01002919G0240	OsFBX109 - F-box domain containing protein	-4.369	1.62892	5.19522e-07	6.30491e-05	Down-regulated	0.5H vs 8H
PH01000349G0450	transporter family protein	-3.75633	4.12444	5.22625e-07	6.31102e-05	Down-regulated	0.5H vs 8H
PH01002035G0070	AMP-binding domain containing protein	-3.64376	6.97343	5.42764e-07	6.52177e-05	Down-regulated	0.5H vs 8H
PH01005973G0040	cytokinin-O-glucosyltransferase 2	-3.81619	3.21171	6.58741e-07	7.57771e-05	Down-regulated	0.5H vs 8H
PH01002945G0240	small G protein family protein	-3.99756	2.34963	6.69145e-07	7.62511e-05	Down-regulated	0.5H vs 8H
PH01000280G0380	expressed_protein	-3.59731	7.41558	6.91206e-07	7.76711e-05	Down-regulated	0.5H vs 8H
PH01006816G0070	esterase	-4.47208	1.26197	8.633e-07	9.19036e-05	Down-regulated	0.5H vs 8H
PH01001342G0420	ribonucleoside-diphosphate reductase small chain	-3.6054	4.59025	9.42151e-07	9.7726e-05	Down-regulated	0.5H vs 8H
PH01003771G0070	hsp20/alpha crystallin family protein	-3.53336	10.502	9.54381e-07	9.85734e-05	Down-regulated	0.5H vs 8H
PH01000742G0510	IQ calmodulin-binding motif family protein	-4.12673	1.75292	1.03254e-06	0.000104861	Down-regulated	0.5H vs 8H
PH01000631G0240	chalcone synthase	-3.51574	6.92062	1.14131e-06	0.000112609	Down-regulated	0.5H vs 8H
PH01000020G1170	expressed_protein	-3.99732	1.91347	1.32794e-06	0.000127398	Down-regulated	0.5H vs 8H
PH01000464G0090	plant-specific domain TIGR01589 family protein	-3.59806	3.7496	1.49358e-06	0.000138897	Down-regulated	0.5H vs 8H
PH01001153G0180	stress responsive protein	-3.58348	3.84233	1.53135e-06	0.000141866	Down-regulated	0.5H vs 8H
PH01000491G0330	HAD superfamily phosphatase	-3.43735	9.41858	1.68936e-06	0.000153	Down-regulated	0.5H vs 8H
PH01006173G0010	DJ-1 family protein	-3.46118	5.66325	1.73835e-06	0.000156271	Down-regulated	0.5H vs 8H
PH01002764G0110	early light-induced protein, chloroplast precursor	-3.42416	7.40664	1.92375e-06	0.000170493	Down-regulated	0.5H vs 8H
PH01000193G1280	ATP8	-3.42353	6.27619	2.07917e-06	0.000182187	Down-regulated	0.5H vs 8H
PH01000536G0060	DUF1264 domain containing protein	-4.45397	0.942552	2.12999e-06	0.000185302	Down-regulated	0.5H vs 8H
PH01000958G0140	pumilio-family RNA binding repeat domain containing protein	-3.43546	5.0827	2.25754e-06	0.000194308	Down-regulated	0.5H vs 8H
PH01003422G0190	GTP-binding protein	-3.42756	4.87497	2.4344e-06	0.000205867	Down-regulated	0.5H vs 8H
PH01000160G0990	expansin precursor	-3.85658	1.90575	2.4398e-06	0.000205867	Down-regulated	0.5H vs 8H
PH01004106G0180	fasciclin domain containing protein	-3.5543	3.10236	2.73654e-06	0.000222592	Down-regulated	0.5H vs 8H
PH01000225G1240	DAG protein, chloroplast precursor	-3.3658	6.21924	2.90962e-06	0.000229293	Down-regulated	0.5H vs 8H
PH01001176G0340	asparagine synthetase	-3.58182	2.79932	3.04513e-06	0.000236895	Down-regulated	0.5H vs 8H
PH01000928G0560	homeobox and START domains containing protein	-3.9885	1.46205	3.06707e-06	0.00023784	Down-regulated	0.5H vs 8H
PH01000139G0010	laccase precursor protein	-3.33258	7.80384	3.16324e-06	0.000242202	Down-regulated	0.5H vs 8H
PH01005007G0100	KIP1	-3.3685	5.25744	3.21222e-06	0.000245179	Down-regulated	0.5H vs 8H
PH01000045G0480	oligopeptide transporter	-3.48577	3.34136	3.37416e-06	0.000254341	Down-regulated	0.5H vs 8H
PH01000268G0540	chromosome condensation protein like	-3.67584	2.14449	3.89334e-06	0.000289875	Down-regulated	0.5H vs 8H
PH01001038G0230	expressed_protein	-3.29541	7.07719	4.06361e-06	0.000300707	Down-regulated	0.5H vs 8H
PH01000694G0750	cytochrome P450	-3.61046	2.08495	5.61223e-06	0.000389056	Down-regulated	0.5H vs 8H
PH01000659G0570	expressed_protein	-3.36139	3.56089	5.71815e-06	0.000394292	Down-regulated	0.5H vs 8H
PH01000032G0330	pentatricopeptide containing protein	-3.52585	2.25044	6.58746e-06	0.000441688	Down-regulated	0.5H vs 8H
PH01001096G0090	CS domain containing protein	-5.40824	0.0418107	7.01868e-06	0.000462928	Down-regulated	0.5H vs 8H
PH01004292G0050	cytochrome P450	-3.31657	3.59914	7.12057e-06	0.000467109	Down-regulated	0.5H vs 8H
PH01006750G0030	expressed_protein	-5.3773	0.0137385	8.22534e-06	0.000522632	Down-regulated	0.5H vs 8H
PH01001896G0320	RNA recognition motif containing protein	-3.18076	5.35417	8.7933e-06	0.000551501	Down-regulated	0.5H vs 8H
PH01001184G0530	serine hydrolase domain containing protein	-3.1653	5.51676	9.45748e-06	0.000585592	Down-regulated	0.5H vs 8H
PH01000043G0370	gp176	-3.13259	6.1705	1.07159e-05	0.000653506	Down-regulated	0.5H vs 8H
PH01000751G0390	glycerol-3-phosphate dehydrogenase	-3.81903	1.12393	1.10453e-05	0.000668749	Down-regulated	0.5H vs 8H
PH01000356G1060	oxidoreductase, aldo/keto reductase family protein	-4.00519	0.834117	1.1065e-05	0.000668749	Down-regulated	0.5H vs 8H
PH01004414G0170	kinase, pfkB family	-3.15556	4.83909	1.11877e-05	0.000672148	Down-regulated	0.5H vs 8H
PH01000616G0330	B-box zinc finger family protein	-3.22008	3.72559	1.12709e-05	0.000673812	Down-regulated	0.5H vs 8H
PH01000046G1670	ubiquitin carboxyl-terminal hydrolase, family 1	-3.14658	5.03163	1.14121e-05	0.000677689	Down-regulated	0.5H vs 8H
PH01000517G0590	leaf senescence related protein	-3.26137	3.13827	1.18857e-05	0.000698524	Down-regulated	0.5H vs 8H
PH01000862G0600	calreticulin family protein	-3.8044	1.11072	1.19396e-05	0.000699994	Down-regulated	0.5H vs 8H
PH01000983G0230	glucose-1-phosphate adenylyltransferase large subunit, chloroplast precursor	-3.09393	8.00303	1.22993e-05	0.000715895	Down-regulated	0.5H vs 8H
PH01007980G0020	helix-loop-helix DNA-binding domain containing protein	-3.62699	1.29685	1.63087e-05	0.000916308	Down-regulated	0.5H vs 8H
PH01002934G0080	h/ACA ribonucleoprotein complex subunit 1-like protein 1	-3.49906	1.58129	1.74375e-05	0.00096852	Down-regulated	0.5H vs 8H
PH01003110G0170	alpha-glucan phosphorylast isozyme	-3.03325	7.06728	1.79387e-05	0.000994084	Down-regulated	0.5H vs 8H
