# Supplementary material for: Transcriptome and comparative gene expression analysis of Phyllostachys edulis in response to high light
Source: BMC Plant Biol. 2016 Jan 28;16:34. doi: 10.1186/s12870-016-0720-9 (PMC4730629; doi:10.1186/s12870-016-0720-9)
Supplement: Additional file 8: — Gene and expression of the reactive oxygen species scavenging in moso bamboo. (XLSX 29 kb) [file 12870_2016_720_MOESM8_ESM.xlsx]

## Sheet: Sheet1
	Supplementary File 8. Gene and expression of the reactive oxygen species scavenging in moso bamboo
	Enzyme and Reaction a	Bamboo b					Reciprocal best gene		Enzyme and Reaction	Bamboo					Reciprocal best gene
		Locus name	FPKM c							Locus name	FPKM
			0.5H vs. CK		8H vs. CK		Oryza sativa d	Arabidopsis e			0.5H vs CK		8H vs CK		Oryza sativa	Arabidopsis
	Superoxide Dismutase (SOD)	PH01000083G1490	2.42% f	1.02424	2.71203	3.71203	LOC_Os06g02500.1	N.A.g	Thioredoxins (Trx)	PH01000272G0430	0.875981	1.87598	0.900214	1.90021	LOC_Os04g47260.1	N.A.
		PH01000292G0370	N.A.		N.A.		LOC_Os07g46990.2	AT1G08830.1		PH01000311G0070	0.38124	0.38124	0.440991	0.440991	LOC_Os02g53400.1	N.A.
	2O2- + 2H+ → H2O2 + O2	PH01000505G0350	0.243681	1.24368	0.624033	1.62403	LOC_Os04g48410.1	N.A.	P-S-S-P + 2H+ → 2P-SH	PH01000312G1170	0.324123	0.324123	0.0475397	0.0475397	LOC_Os03g07226.2	AT5G61440.1
		PH01001652G0290	0.162766	0.162766	1.27397	2.27397	LOC_Os08g44770.1	AT2G28190.1		PH01000316G0030	0.612391	0.612391	0.792126	0.792126	LOC_Os01g68480.1	N.A.
		PH01001934G0260	1.36308	2.36308	0.350122	1.35012	LOC_Os05g25850.1	AT3G10920.1		PH01000356G0210	66.2185	67.2185	8.81848	9.81848	LOC_Os02g56900.1	AT3G07090.1
		PH01002465G0120	0.370307	1.37031	1.94188	2.94188	LOC_Os07g46990.2	AT1G08830.1		PH01000399G0290	0.0814724	1.08147	2.55753	3.55753	LOC_Os08g29110.1	N.A.
		PH01002962G0030	0.0812168	0.0812168	0.00414249	0.00414249	LOC_Os05g25850.1	AT3G10920.1		PH01000415G1000	0.032964	0.032964	0.761316	1.76132	LOC_Os02g42700.1	N.A.
		PH01004378G0040	0.352979	1.35298	2.91716	3.91716	LOC_Os07g46990.2	AT1G08830.1		PH01000466G0910	0.0732499	1.07325	0.176068	0.176068	LOC_Os02g57380.1	N.A.
		PH01004769G0030	0.343241	1.34324	1.61683	2.61683	LOC_Os06g05110.1	N.A.		PH01000468G0130	0.311536	0.311536	0.621749	0.621749	LOC_Os03g21000.1	AT1G08570.1
		PH01004769G0040	0.258649	1.25865	0.3158	0.3158	N.A.	N.A.		PH01000683G0270	0.290255	1.29026	0.277605	0.277605	LOC_Os07g09310.1	N.A.
	Ascorbate Peroxidase (APX)	PH01000033G1800	0.396214	1.39621	2.30501	3.30501	LOC_Os03g17690.1	AT1G07890.1		PH01000714G0610	0.348583	0.348583	0.496366	0.496366	LOC_Os12g08730.1	N.A.
		PH01000375G0320	0.436767	0.436767	0.0575391	1.05754	LOC_Os12g07820.1	N.A.		PH01000755G0430	0.0606672	1.06067	1.53063	2.53063	LOC_Os06g45510.2	N.A.
	2Asc + H2O2 → 2MDA + 2H2O	PH01000630G0070	0.231596	0.231596	0.809709	1.80971	LOC_Os04g35520.4	AT1G77490.1		PH01000781G0250	0.186242	1.18624	1.14031	2.14031	LOC_Os01g73234.2	AT1G43560.1
		PH01000825G0410	0.310253	1.31025	0.528415	1.52842	LOC_Os04g35520.3	AT1G77490.1		PH01000840G0610	0.0341325	0.0341325	0.717705	1.71771	LOC_Os06g21550.1	N.A.
		PH01000837G0110					LOC_Os04g35520.4	N.A.		PH01000844G0620	0.0576224	1.05762	0.452331	0.452331	LOC_Os05g16630.2	N.A.
		PH01001010G0010	0.379954	1.37995	1.92172	2.92172	LOC_Os03g17690.1	AT1G07890.1		PH01001153G0100	0.884432	0.884432	0.801951	0.801951	LOC_Os07g48510.1	AT1G08570.1
		PH01001490G0340	0.365431	0.365431	0.437607	0.437607	LOC_Os08g43560.1	AT4G35000.1		PH01001263G0390	0.246497	1.2465	0.805893	1.80589	LOC_Os06g45510.2	N.A.
		PH01001658G0060	0.922287	1.92229	2.48491	3.48491	LOC_Os07g49400.2	AT1G07890.1		PH01001298G0250	6.02481	7.02481	7.98998	8.98998	LOC_Os07g08840.1	N.A.
		PH01001942G0260	6.78896	7.78896	27.7741	28.7741	LOC_Os04g14680.1	AT4G35970.1		PH01001313G0320	0.403423	0.403423	0.514139	0.514139	LOC_Os12g08730.1	N.A.
		PH01002051G0210	0.165578	0.165578	0.554122	0.554122	LOC_Os02g34810.1	AT4G08390.1		PH01001313G0510	N.A.		N.A.		LOC_Os06g13580.1	N.A.
	Monodehydroascorbate Reductase (MDAR)	PH01000144G0520	0.444304	0.444304	0.580685	0.580685	LOC_Os04g33660.2	N.A.		PH01001546G0030	20.4827	21.4827	9.6189	10.6189	LOC_Os07g08840.1	N.A.
		PH01000299G0380	0.0983076	1.09831	0.135387	1.13539	LOC_Os08g44340.1	AT5G03630.1		PH01001659G0290	0.155355	1.15535	0.0742823	0.0742823	LOC_Os05g16630.2	AT5G66410.1
		PH01000462G0170	0.260831	1.26083	0.0135635	0.0135635	LOC_Os08g05570.4	AT1G63940.1		PH01001737G0460	0.240002	0.240002	2.0908	3.0908	LOC_Os01g61320.2	AT4G28590.1
	MDA + NAD(P)H + H+ → Asc + NAD(P)-	PH01000508G0180	0.192145	0.192145	0.797083	0.797083	LOC_Os08g05570.4	AT1G63940.3		PH01001947G0290	0.306956	1.30696	0.0139486	0.0139486	N.A.	AT1G45145.1
		PH01000773G0580	2.49031	3.49031	1.65003	2.65003	LOC_Os08g36630.1	N.A.		PH01001963G0160	0.309337	0.309337	0.221653	1.22165	LOC_Os02g42700.1	N.A.
		PH01000978G0120	0.0969902	1.09699	1.789	2.789	LOC_Os09g39380.1	AT3G52880.1		PH01002043G0130	0.355941	0.355941	0.00114946	1.00115	LOC_Os02g35900.2	N.A.
		PH01001239G0340	0.125929	1.12593	0.117377	0.117377	LOC_Os09g39380.1	AT3G52880.1		PH01002201G0080	0.215547	1.21555	0.656412	0.656412	LOC_Os03g21000.1	N.A.
		PH01001636G0120	0.521546	0.521546	0.276157	1.27616	LOC_Os04g33660.2	N.A.		PH01002245G0110	0.389453	1.38945	0.390448	0.390448	LOC_Os04g53740.1	N.A.
		PH01001902G0110	1.41766	2.41766	2.54818	3.54818	LOC_Os08g44340.1	AT5G03630.1		PH01002293G0310	0.0933639	1.09336	0.0207242	1.02072	LOC_Os08g15204.2	AT2G18990.1
		PH01002435G0260	0.37768	0.37768	0.205955	1.20595	LOC_Os11g05510.1	N.A.		PH01002296G0350	0.692506	0.692506	0.88562	0.88562	LOC_Os01g68480.1	AT5G16400.1
		PH01003147G0160	0.418257	0.418257	0.532023	0.532023	LOC_Os02g47800.1	N.A.		PH01002305G0360	0.157807	0.157807	0.294756	0.294756	LOC_Os01g07376.1	N.A.
		PH01003383G0070	0.653786	0.653786	0.832726	0.832726	LOC_Os02g33030.1	N.A.		PH01003429G0150	0.127453	0.127453	0.337355	1.33735	LOC_Os05g11090.1	AT4G29670.1
	Dehydroascorbate Reductase (DHAR)	PH01000065G0330	0.09219	1.09219	2.18914	3.18914	LOC_Os06g12630.2	AT5G16710.1		PH01003429G0180	0.0190193	0.0190193	0.146403	1.1464	LOC_Os05g11090.2	AT4G29670.1
	DHA + 2GSH → Asc + GSSG									PH01003430G0100	N.A.		N.A.		LOC_Os01g60050.1	N.A.
	Glutathione Reductase (GR)	PH01000208G0010	N.A.		N.A.		LOC_Os03g06740.1	N.A.		PH01003812G0050	0.466736	1.46674	2.6847	3.6847	LOC_Os01g37832.2	AT2G25950.1
		PH01000208G0100	0.635388	1.63539	1.03919	2.03919	N.A.	N.A.		PH01003812G0060	N.A.		3.51918	4.51918	N.A.	N.A.
	GSSG + NAD(P)H → 2GSH + NAD(P)-	PH01000312G0260	0.196436	0.196436	0.653121	1.65312	LOC_Os03g06740.1	AT3G54660.1		PH01003916G0100	0.381924	1.38192	0.10971	1.10971	LOC_Os03g58130.1	N.A.
		PH01000356G0040	0.513488	1.51349	0.326623	1.32662	LOC_Os02g56850.3	AT3G24170.1		PH01004184G0040	N.A.		N.A.		LOC_Os07g48510.2	N.A.
		PH01000743G0550	0.162133	1.16213	0.38991	1.38991	LOC_Os02g56850.3	AT3G24170.1		PH01004623G0070	0.0689571	0.0689571	0.105067	1.10507	LOC_Os01g61320.2	N.A.
		PH01001197G0140	0.962253	1.96225	1.2888	2.2888	LOC_Os10g28000.1	AT3G54660.1		PH01053146G0010	0.326317	0.326317	0.136018	1.13602	LOC_Os02g35900.2	N.A.
		PH01001496G0470	N.A.		N.A.		LOC_Os03g06740.1	AT3G54660.1		PH01063488G0010	N.A.		N.A.		LOC_Os04g53740.1	N.A.
	Glutathione Peroxidase (GPX)	PH01000000G7050	1.12779	2.12779	1.31139	2.31139	LOC_Os04g46960.2	AT4G11600.1		PH01089769G0010	0.836186	0.836186	0.756711	0.756711	LOC_Os07g48510.1	AT1G08570.1
		PH01000047G1520	0.0469482	0.0469482	0.446012	0.446012	LOC_Os03g24380.1	AT2G48150.1		PH01000012G0140	0.286224	0.286224	0.0901267	0.0901267	LOC_Os10g35720.1	AT4G04950.1
	2GSH + H2O2 → GSSG + 2H2O	PH01000047G1530	N.A.		N.A.		N.A.	N.A.		PH01000034G1010	0.108414	1.10841	0.278043	0.278043	LOC_Os06g12030.2	N.A.
		PH01000119G1130	0.516549	0.516549	0.400428	0.400428	LOC_Os06g08670.1	AT4G31870.1		PH01000046G0310	2.23937	3.23937	0.479661	1.47966	LOC_Os05g48930.1	N.A.
		PH01000286G0480	0.234311	0.234311	0.0934838	1.09348	LOC_Os06g08670.1	AT4G31870.1		PH01000047G0730	0.395556	0.395556	0.264394	1.26439	LOC_Os03g24030.1	N.A.
		PH01000860G0570	0.99563	1.99563	4.08065	5.08065	LOC_Os02g44500.1	AT4G11600.1		PH01000065G2080	0.425574	1.42557	1.01068	2.01068	LOC_Os06g12190.1	N.A.
		PH01001315G0450	0.167828	0.167828	0.601634	0.601634	LOC_Os04g46960.2	AT4G11600.1	Glutaredoxin (GLR)	PH01000067G1590	1.23915	2.23915	3.3343	4.3343	LOC_Os04g17050.1	AT5G42150.1
		PH01003372G0140	0.271642	1.27164	0.240734	1.24073	LOC_Os11g18170.1	AT2G31570.1		PH01000080G1890	0.0163221	1.01632	0.495557	1.49556	LOC_Os06g12030.3	N.A.
		PH01003895G0020	0.121481	1.12148	0.0227432	1.02274	LOC_Os03g24380.1	N.A.	DHA + 2GSH → Asc + GSSG	PH01000186G1360	0.937052	1.93705	0.588195	0.588195	LOC_Os10g34170.1	N.A.
	Catalase (Cat)	PH01000019G1840	0.72349	0.72349	0.904861	0.904861	LOC_Os02g02400.2	AT4G35090.1		PH01000206G1060	N.A.		N.A.		LOC_Os05g39450.1	N.A.
	2H2O2 → O2 + 2H2O	PH01000724G0090	0.128963	1.12896	0.164621	1.16462	LOC_Os06g51150.2	AT4G35090.1		PH01000291G0820	2.1209	3.1209	3.62233	4.62233	LOC_Os01g13950.1	N.A.
		PH01008201G0010	0.377937	0.377937	0.508032	1.50803	LOC_Os06g51150.2	AT4G35090.1		PH01000298G0570	1.30227	2.30227	0.0501854	1.05019	LOC_Os05g48930.1	N.A.
		PH01000125G1550	0.583707	1.58371	0.0224271	0.0224271	LOC_Os06g51150.1	AT4G35090.1		PH01000305G0050	0.383662	1.38366	0.311454	0.311454	LOC_Os10g34170.1	N.A.
	Ferritin	PH01000433G0800	1.62811	2.62811	4.52458	5.52458	LOC_Os12g01530.2	AT2G40300.1		PH01000305G0070	N.A.		N.A.		N.A.	N.A.
	Fe + P → P-Fe	PH01003243G0250	0.945382	1.94538	5.59855	6.59855	LOC_Os12g01530.2	AT3G11050.1		PH01000345G0840	0.294689	0.294689	0.698998	0.698998	LOC_Os02g40500.1	N.A.
	NADPH Oxidase	PH01000022G1180	0.142766	1.14277	0.296296	0.296296	LOC_Os05g38980.1	AT5G60010.1		PH01000357G0030	0.359079	0.359079	0.547151	0.547151	LOC_Os01g34620.7	N.A.
	(or Respiratory Burst Oxidase)	PH01000054G2420	1.43458	2.43458	0.540561	1.54056	LOC_Os01g61880.2	AT5G60010.1		PH01000520G0450	0.481026	1.48103	0.245367	1.24537	LOC_Os10g35720.1	AT4G04950.1
		PH01000055G0250	N.A.		N.A.		N.A.	N.A.		PH01000626G0150	0.799376	0.799376	0.857344	0.857344	LOC_Os01g13480.1	N.A.
	NADPH + e- + O2 → NADP- + H+ + O2-	PH01000464G0470	0.748741	1.74874	8.6754	9.6754	LOC_Os01g61880.1	N.A.		PH01000707G0640	0.288594	0.288594	0.525641	1.52564	LOC_Os03g63420.1	N.A.
		PH01000510G0100	N.A.		N.A.		LOC_Os12g35610.3	N.A.		PH01000721G0520	0.143296	0.143296	0.0130045	1.013	LOC_Os01g09830.1	N.A.
		PH01000596G0230	0.040198	0.040198	0.0709146	0.0709146	LOC_Os11g33120.2	AT5G47910.1		PH01000722G0010	0.744199	1.7442	0.277093	0.277093	LOC_Os11g05130.2	N.A.
		PH01001017G0380	N.A.		N.A.		LOC_Os01g25820.1	N.A.		PH01000722G0020	0.0164413	1.01644	0.17304	1.17304	N.A.	N.A.
		PH01001017G0390	N.A.		N.A.		N.A.	N.A.		PH01000855G0430	0.174481	0.174481	0.13714	1.13714	LOC_Os07g06600.1	N.A.
		PH01002592G0270	0.370178	1.37018	0.0679575	0.0679575	LOC_Os01g53294.1	AT1G64060.1		PH01000886G0220	N.A.		N.A.		LOC_Os04g32300.1	AT3G02000.1
		PH01002620G0190	0.199413	0.199413	0.493441	0.493441	LOC_Os01g53294.1	AT1G64060.1		PH01001009G0380	0.825332	0.825332	0.885185	0.885185	LOC_Os12g35330.1	AT4G15690.1
		PH01002620G0210	0.274504	0.274504	0.466494	0.466494	LOC_Os05g45210.3	AT1G64060.1		PH01001221G0070	0.221576	0.221576	0.506485	1.50649	LOC_Os02g01200.1	N.A.
		PH01005940G0040	N.A.		N.A.		LOC_Os05g45210.3	N.A.		PH01001308G0410	0.0792109	0.0792109	0.231231	1.23123	LOC_Os02g52900.2	N.A.
		PH01006980G0020	8.32687	9.32687	3.6936	4.6936	LOC_Os01g25820.2	N.A.		PH01001346G0140	N.A.		N.A.		LOC_Os02g30850.1	AT3G02000.1
		PH01010678G0010	N.A.		N.A.		LOC_Os05g45210.3	N.A.		PH01001346G0360	N.A.		N.A.		N.A.	N.A.
	Peroxiredoxin (PrxR)	PH01000256G0990	N.A.		N.A.		LOC_Os01g48420.1	N.A.		PH01001451G0340	0.298222	1.29822	1.63875	2.63875	LOC_Os02g43180.1	N.A.
		PH01000312G0500	0.286578	0.286578	0.726484	1.72648	LOC_Os06g42000.1	AT3G52960.1		PH01001453G0030	0.0073045	0.0073045	0.0867836	1.08678	LOC_Os03g44650.1	N.A.
	2P-SH + H2O2 → P-S-S-P + 2H2O	PH01000778G0770	0.117699	1.1177	0.523651	1.52365	LOC_Os01g48420.1	AT1G60740.1		PH01001636G0200	N.A.		N.A.		LOC_Os04g33680.1	N.A.
		PH01000834G0790	0.02948	0.02948	0.419298	1.4193	LOC_Os06g42000.1	AT3G52960.1		PH01001699G0200	0.331739	1.33174	0.511698	0.511698	LOC_Os01g47760.1	N.A.
		PH01001102G0310	0.071387	0.071387	2.37987	3.37987	LOC_Os06g09610.2	AT3G26060.1		PH01001751G0200	0.475041	1.47504	0.0227522	0.0227522	LOC_Os06g44910.1	N.A.
		PH01001775G0220	2.93644	3.93644	2.28384	3.28384	LOC_Os04g33970.1	AT3G11630.1		PH01001912G0330	0.013809	0.013809	0.434475	1.43448	LOC_Os07g06600.1	N.A.
		PH01001918G0090	0.46585	1.46585	2.68954	3.68954	LOC_Os02g33450.2	AT3G11630.1		PH01002050G0200	0.17294	0.17294	0.724753	1.72475	LOC_Os12g07650.1	AT2G38270.1
		PH01002448G0150	0.310471	0.310471	0.0744953	0.0744953	LOC_Os02g33450.2	AT3G11630.1		PH01002059G0180	0.391001	1.391	0.897385	1.89738	LOC_Os06g44910.1	N.A.
		PH01003657G0070	0.058745	0.058745	0.0446258	0.0446258	LOC_Os01g16152.1	AT3G06050.1		PH01002105G0330	0.164569	0.164569	0.0519949	1.05199	LOC_Os02g43180.1	N.A.
		PH01003957G0160	0.156671	1.15667	0.0553442	1.05534	LOC_Os02g33450.2	AT3G11630.1		PH01002279G0050	0.449812	1.44981	3.56568	4.56568	LOC_Os08g45140.1	AT2G20270.1
		PH01004286G0070	0.48735	0.48735	0.172553	1.17255	LOC_Os02g09940.1	N.A.		PH01002634G0200	20.8063	21.8063	6.52903	7.52903	LOC_Os03g44650.1	N.A.
	Thioredoxins (Trx)	PH01000001G2570	0.482767	1.48277	0.869136	1.86914	LOC_Os04g44830.1	N.A.		PH01002979G0180	0.181167	1.18117	0.242336	1.24234	LOC_Os04g43490.2	AT1G72710.1
		PH01000028G1290	0.00368509	1.00369	0.14152	1.14152	LOC_Os04g44830.1	N.A.		PH01003388G0120	N.A.		N.A.		LOC_Os02g30850.1	AT3G02000.1
	P-S-S-P + 2H+ → 2P-SH	PH01000161G0230	0.203986	1.20399	0.766264	1.76626	LOC_Os08g15204.2	N.A.		PH01004452G0110	0.0397391	0.0397391	0.00916329	1.00916	LOC_Os04g42930.1	N.A.
		PH01000174G0640	0.201745	0.201745	0.186665	0.186665	LOC_Os03g58130.1	N.A.		PH01004453G0090	0.0649837	1.06498	0.164816	0.164816	N.A.	N.A.
		PH01000233G0340	0.496153	0.496153	0.158175	0.158175	LOC_Os07g29410.2	N.A.		PH01005428G0030	0.443604	0.443604	0.577373	0.577373	LOC_Os01g27140.1	AT3G02000.1
	a Main reactive oxygen speices (ROS) enzyme and reaction
	b The annotation of bamboo were from BambooGDB
	c FPKM represent Fragments Per Kilobase of gene per Million mapped fragments
	d The Reciprocal best genes with Oryza sativa were from BambooGDB
	e The Reciprocal best genes with Arabidopsis were from BambooGDB
	f The percentage represents the variation of gene expression compared with CK and Blue/Red arrow represents the increased/reduced expression.
	g N.A. represent no available.
