# Supplementary material for: Transcriptome and comparative gene expression analysis of Phyllostachys edulis in response to high light
Source: BMC Plant Biol. 2016 Jan 28;16:34. doi: 10.1186/s12870-016-0720-9 (PMC4730629; doi:10.1186/s12870-016-0720-9)
Supplement: Additional file 9: — The values of gene expression in Calvin cycle and photorespiratory metabolism. (XLSX 12 kb) [file 12870_2016_720_MOESM9_ESM.xlsx]

## Sheet: Sheet1
	Supplementary File 9. The values of gene expression in Calvin cycle and photorespiratory metabolism
	Pathway	Locus	FPKM
			8H	0.5H	CK
	Calvin Cycle	PH01000003G0060	1151.92	1348.45	1494.13
		PH01000095G0830	24.3004	21.0595	15.5141
		PH01000432G0330	55.4204	61.0281	59.836
		PH01000755G0060	1.61655	0.957497	1.27711
		PH01003320G0070	52.3351	29.8815	23.144
		PH01003425G0070	28.4605	25.5339	9.24885
		PH01000352G0870	57.3599	109.048	246.372
		PH01000439G0750	85.0942	200.158	363.743
		PH01002035G0310	247.41	489.311	998.01
		PH01000123G1110	38.4234	29.2551	25.5172
		PH01001609G0220	184.295	191.742	295.958
		PH01000090G1420	118.244	183.103	243.25
		PH01000137G0030	0.862412	1.03417	2.2336
		PH01000230G0210	2420.62	4414.71	5543.59
		PH01000782G0330	1579	2840.2	5678.2
		PH01000031G1210	226.451	287.795	213.902
		PH01000229G0460	167.67	184.418	100.974
		PH01000471G0080	0.272775	0	0.103506
		PH01001083G0360	835.609	1291.83	2818.51
		PH01001090G0480	42.4582	57.5596	58.124
		PH01005032G0050	137.073	285.73	819.035
		PH01006611G0020	1205.57	1927.73	3392.94
		PH01000288G0160	164.255	142.486	170.196
		PH01001198G0400	3.64513	3.48997	12.2459
		PH01001260G0210	9.53807	8.93597	20.8475
		PH01001858G0360	33.265	31.3194	40.5968
		PH01005843G0020	20.2755	51.1185	15.3901
		PH01000004G1010	22.388	55.5146	134.579
		PH01000154G1300	49.7462	91.2896	182.071
		PH01002141G0160	16.7609	11.2426	25.1237
		PH01000236G0450	236.043	449.441	1517.22
		PH01000370G1170	231.044	218.001	344.629
	Photorespiration	PH01000066G0960	12.1114	11.7933	11.5563
		PH01000750G0050	297.375	246.982	506.211
		PH01002982G0170	14.2708	7.3919	8.4533
		PH01005076G0020	7.29942	4.1255	9.93873
		PH01000411G0830	755.958	671.427	1677.14
		PH01000192G0490	91.2377	204.166	354.092
		PH01000137G0030	0.862412	1.03417	2.2336
		PH01000230G0210	2420.62	4414.71	5543.59
		PH01000782G0330	1579	2840.2	5678.2
		PH01000012G2610	110.579	205.034	356.389
		PH01000095G0760	19.4255	13.4851	11.4678
		PH01000123G1050	2.57456	4.02101	3.88515
		PH01000019G1840	12.9267	37.5699	135.872
		PH01000125G1550	0.572236	0.927045	0.585364
		PH01000724G0090	29.2151	28.3206	25.0855
		PH01000283G0400	103.779	68.4894	192.076
		PH01000361G0560	400.479	388.948	710.488
		PH01001475G0380	11.9796	16.1562	6.42963
		PH01001812G0350	92.9387	129.11	213.137
		PH01003524G0070	366.842	413.347	779.832
		PH01002103G0390	332.653	597.358	968.348
		PH01000240G0050	81.2569	67.1915	71.7481
		PH01001548G0020	77.1929	73.0625	76.7335
		PH01000812G0630	47.3252	24.9326	34.1899
