# Supplementary material for: Transcriptome and comparative gene expression analysis of Phyllostachys edulis in response to high light
Source: BMC Plant Biol. 2016 Jan 28;16:34. doi: 10.1186/s12870-016-0720-9 (PMC4730629; doi:10.1186/s12870-016-0720-9)
Supplement: Additional file 10: — Primers of 17 selected genes from moso bamboo utilized in qRT-PCR. (XLSX 11 kb) [file 12870_2016_720_MOESM10_ESM.xlsx]

## Sheet: Sheet1
	Supplementary File 10. Primers of 17 selected genes from moso bamboo utilized in qRT-PCR
	Locus	Forward primer(5′→3′)	Reverse primer (5'→3')
	PH01000086G1040	CCTGGTGGACTGTGGTTTGA	GGCCGTTCTTGATCTCCTTG
	PH01000198G1100	AGCTGGCGGAGATCAAGC	GGAGAAGGTGTCGAGGATGG
	PH01000272G0290	CGGCTACACCAAGGGCGAC	ATGGCGATTGGCTTCATCGT
	PH01000450G0080	ACTGAGCTCGTCAACGGTCAAC	CAAATCATGCACCTGGCGTC
	PH01000625G0360	CAGTGCTGGGCATCTTCATC	CATGAGCAGCAGCTGGGT
	PH01000848G0570	GGAGACTACGGGTGGGACAC	ACGCCGTTCTTGGACAGAAT
	PH01001117G0550	TCGATCCATCCATTACTCCTCCT	CATCGCCAACAAACAGATGACA
	PH01001205G0170	GCTGCTCAAGGTGAAGGAGA	GAGCAGGTTGTTTCCGAAGG
	PH01001378G0550	GATGGCCTCCTCCAATGTGT	AGAGGGCCGAGGTAGAGGAC
	PH01001858G0020	ATCATGTCCGCTGACGCCGA	CTTTGTGCTAGACGTTGACGAGC
	PH01001936G0100	ATCCAACGGAGACGCCCAAG	ACGAAGCCCACCATCGCCAG
	PH01002466G0350	AGGGAGCTCAAGCTCAAGGA	AGGTGGTCGAGGAGGTTCTG
	PH01002764G0110	GCTCGTGTAATCCCGTGCGT	GGTGAACGAGGCCAAATCAAT
	PH01002764G0170	TGGATCCAACTGAGGAGACGC	ACGAAGCCCACCATCGCCAG
	PH01003036G0080	ATGTCCGCCGAGTGGTTC	CCAACGGCAGTGGTAGACCT
	PH01003394G0090	ACCATGAGCAACGACCTGTG	CCGTGTCCCAGCCGTAGT
	PH01005293G0040	ACGAAGATCGGCATCATCAA	TTCTTGATGTCCTGCCAACG
